# Supplementary material for: The genus Aphidura (Hemiptera, Aphididae) in the collection of the Muséum national d’Histoire naturelle of Paris, with six new species
Source: Zookeys. 2013 Jul 23;(318):1–33. doi: 10.3897/zookeys.318.5693 (PMC3744201; doi:10.3897/zookeys.318.5693)
Supplement: XML Treatment for Aphidura amphorosiphon [file zookeys.318.5693-treatment2.xml]

<!DOCTYPE tp:taxon-treatment
  PUBLIC "-//TaxonX//DTD Taxonomic Treatment Publishing DTD v0 20100105//EN" "tax-treatment-NSO.dtd">
<tp:taxon-treatment xmlns:tp="http://www.plazi.org/taxpub"><tp:treatment-meta><mixed-citation publication-type="journal"><person-group><name><surname>Nieto Nafría</surname><given-names>Juan-Manuel</given-names></name><name><surname>Mier Durante</surname><given-names>Milagros-Pilar</given-names></name><name><surname>Remaudière</surname><given-names>Georges</given-names></name></person-group><article-title>The genus
                    <italic>Aphidura</italic> (Hemiptera, Aphididae) in the collection of the
                    <italic>Muséum national d’Histoire naturelle</italic> of Paris, with six new species</article-title><source>Zookeys</source><day>23</day><month>7</month><year>2013</year><volume>2013</volume><issue>318</issue><fpage>1</fpage><lpage>33</lpage><pub-id pub-id-type="doi">10.3897/zookeys.318.5693</pub-id></mixed-citation></tp:treatment-meta><tp:nomenclature><tp:taxon-name>
                            <tp:taxon-name-part taxon-name-part-type="genus">Aphidura</tp:taxon-name-part>
                            <tp:taxon-name-part taxon-name-part-type="species">amphorosiphon</tp:taxon-name-part>
                            <object-id xmlns:xlink="http://www.w3.org/1999/xlink" xlink:type="simple">urn:lsid:zoobank.org:act:812E7A5A-0BE0-4424-8661-38A7D0CC268C</object-id>
                            <object-id xmlns:xlink="http://www.w3.org/1999/xlink" xlink:type="simple">http://species-id.net/wiki/Aphidura_amphorosiphon</object-id>
                        </tp:taxon-name><tp:taxon-status xmlns:xlink="http://www.w3.org/1999/xlink" xlink:type="simple">sp. n.</tp:taxon-status></tp:nomenclature><tp:treatment-sec sec-type="Apterous viviparous female"><title>Apterous viviparous female</title><p>(<xref ref-type="fig" rid="F4">Fig. 4D</xref>). Colour in life unknown. Head yellowish brown to brown. Antennal segments II-III or II-V pigmented like cephalic dorsum, and I and IV-VI or only VI darker than others. Mesosternal mammariform processes rounded, low and pale. Several specimens (holotype included) are pale in general with dark brown intersegmental sclerites, brown postsiphuncular and spiracular sclerites, pale brown setiferous sclerites on abdominal segments 6–8, sometimes coalescing together into transverse bands. The most pigmented specimen has a transverse spinopleural band on prothorax, fragmented bands on mesothorax and abdominal segments 1, 6 and 7, fragmented spinopleural patches on abdominal segments 2–5, and setiferous sclerites on metathorax and abdominal segments 1 and 8. Siphunculi markedly swollen, with stem nearly smooth, and pale or with a smoky apical portion. Cauda triangular, sometimes with a slight constriction near the base, and as pale as the greater part of siphunculi and legs. Genital and anal plates as pale as cauda. Metric and meristic features in <xref ref-type="table" rid="T3">Table 3</xref>.</p></tp:treatment-sec><tp:treatment-sec sec-type="Alate viviparous female"><title>Alate viviparous female</title><p>(<xref ref-type="fig" rid="F5">Fig. 5A</xref>). Head brown, as pigmented as pro- and pterothorax and darker than antennae, tarsi and distal portions of femora and tibiae. Abdominal segments 3–5 with a spinopleural patch, and 7–8 with transverse bands. Siphunculi as dark as pigmented parts of femora. Other qualitative features as in apterae. Metric and meristic features in <xref ref-type="table" rid="T3">Table 3</xref>.</p></tp:treatment-sec><tp:treatment-sec sec-type="Male"><title>Male.</title><p>Winged. Qualitatively very similar to alate viviparous females; with dark parameres. Metric and meristic features in <xref ref-type="table" rid="T3">Table 3</xref>.</p></tp:treatment-sec><tp:treatment-sec sec-type="Types"><title>Types.</title><p>Holotype: Apterous viviparous female (specimen 5), on <italic><tp:taxon-name>Silene</tp:taxon-name></italic> sp. Kuh-e Dinar (Kohgiluyed and Boyer-Ahmad), Iran, 14-IX-1955, Remaudière <italic>leg</italic>. (sample i1118a). Paratypes: 15 apterous, 2 viviparous females and 1 male with the same data that the holotype; plus 1 apterous viviparae and 2 alate viviparae on an unidentified species of <tp:taxon-name>Caryophyllaceae</tp:taxon-name>, Chalus [road to Amol] (Mazenderan), Iran, 3-V-1963, Remaudière <italic>leg.</italic> (sample i2417).</p><!--PageBreak--><!--PageBreak--></tp:treatment-sec><tp:treatment-sec sec-type="Etymology"><title>Etymology.</title><p>The specific name is a neutral noun in apposition, formed for the Greek words “amphora” and “siphon”, which respectively mean flask and siphon, like in the genus <italic><tp:taxon-name>Amphorosiphon</tp:taxon-name></italic>.</p></tp:treatment-sec><tp:treatment-sec sec-type="Discussion"><title>Discussion.</title><p>The distinctive features of <italic><tp:taxon-name>Aphidura amphorosiphon</tp:taxon-name></italic> sp. n. and <italic><tp:taxon-name>Aphidura gallica</tp:taxon-name></italic> sp. n. are summarized in the identification key to apterae of <italic><tp:taxon-name>Aphidura</tp:taxon-name></italic> in the general discussion, and in the following modification to the key to aphids on <italic><tp:taxon-name>Silene</tp:taxon-name></italic> (<xref ref-type="bibr" rid="B3">Blackman and Eastop 2006</xref>) for addition of <italic><tp:taxon-name>Aphidura amphorosiphon</tp:taxon-name></italic> and <italic><tp:taxon-name>Aphidura gallica</tp:taxon-name></italic> (<italic><tp:taxon-name>Aphidura</tp:taxon-name></italic> spp. from Iran and from France respectively in that key), and also <italic><tp:taxon-name>Aphidura massagetica</tp:taxon-name></italic> and <italic><tp:taxon-name>Aphidura nomadica</tp:taxon-name></italic>, which have been recently described (<xref ref-type="bibr" rid="B9">Kadyrbekov 2013</xref>), with deletion of couplets 28 to 34, although several propositions have been partially or completely reutilised:</p><table-wrap content-type="key" position="anchor" orientation="portrait"><table><tbody><tr><td rowspan="1" colspan="1">27</td><td rowspan="1" colspan="1">Anterior part of mesosternum without mammariform processes [rest of the proposition without modification]</td><td rowspan="1" colspan="1"><italic><tp:taxon-name>Volutaphis schusteri</tp:taxon-name></italic></td></tr><tr><td rowspan="1" colspan="1">–</td><td rowspan="1" colspan="1">Anterior part of mesosternum with a pair of mammariform processes [rest of the proposition without modification]</td><td rowspan="1" colspan="1">35</td></tr><tr><td rowspan="1" colspan="1">35</td><td rowspan="1" colspan="1">SIPH markedly clavate (distal maximum width habitually at least 1.2 times basal minimum)</td><td rowspan="1" colspan="1">36</td></tr><tr><td rowspan="1" colspan="1">–</td><td rowspan="1" colspan="1">SIPH cylindrical, subcylindrical, tapering from base to apex (sometimes outward curved), or slightly clavate (distal maximum width at most 1.2 times basal minimum width)</td><td rowspan="1" colspan="1">38</td></tr><tr><td rowspan="1" colspan="1">36</td><td rowspan="1" colspan="1">Tergum with an extensive almost solid black shield extending over metanotum and ABD TERG 1–6, usually incorporating marginal sclerites</td><td rowspan="1" colspan="1"><italic><tp:taxon-name>Aphidura ornatella</tp:taxon-name></italic></td></tr><tr><td rowspan="1" colspan="1">–</td><td rowspan="1" colspan="1">Tergum pale or with variable sclerotisation, sometimes extensive but with large windows spinally and marginally, not forming a solid black shield</td><td rowspan="1" colspan="1">37</td></tr><tr><td rowspan="1" colspan="1">37</td><td rowspan="1" colspan="1">ANT PT/BASE 2.55–3.1. RIV+V 1.2–1.5 times HT II. SIPH light with smoky apex. Cauda 1.1–1.5 times its basal width, with 6–7 hairs. Abdomen variably sclerotised and pigmented</td><td rowspan="1" colspan="1"><italic><tp:taxon-name>Aphidura amphorosiphon</tp:taxon-name></italic></td></tr><tr><td rowspan="1" colspan="1">–</td><td rowspan="1" colspan="1">ANT PT/BASE 3.2–3,9. RIV+V 1–1.2 times HT II. SIPH uniformly pigmented. Cauda 1.1–1.2 times its basal width, with 7–11 hairs. ABD TERG 1–6 with a dark central patch and marginal sclerites</td><td rowspan="1" colspan="1"><italic><tp:taxon-name>Aphidura nomadica</tp:taxon-name></italic></td></tr><tr><td rowspan="1" colspan="1">38</td><td rowspan="1" colspan="1">SIPH pale or dusky, slightly clavate, 1.5–1.8 times cauda, which is short triangular. Tergum without sclerotisation, completely pale</td><td rowspan="1" colspan="1"><italic><tp:taxon-name>Aphidura pujoli</tp:taxon-name></italic></td></tr><tr><td rowspan="1" colspan="1">–</td><td rowspan="1" colspan="1">SIPH brown to black at least in part, sometimes slightly clavate, 1.9–2.8 times cauda. Tergum with variable sclerotisation and pigmentation, rarely complete pale</td><td rowspan="1" colspan="1">39</td></tr><tr><td rowspan="1" colspan="1">39</td><td rowspan="1" colspan="1">ABD TERG 2–3 with longest hairs 35–55 μm long, 1.5–2.0 times ANT BD III. ANT I long, 1.3–1.5 times its maximal width. Dorsal abdomen with a large central oval sclerite on ABD TERG (1)2–5</td><td rowspan="1" colspan="1"><italic><tp:taxon-name>Aphidura delmasi</tp:taxon-name></italic></td></tr><tr><td rowspan="1" colspan="1">–</td><td rowspan="1" colspan="1">ABD TERG 2–3 with longest hairs 4–25 μm long, 0.2–1.1 times ANT BD III. ANT I short, 1.1 times its maximal width at most. Dorsal abdomen with <!--PageBreak-->variable sclerotisation and pigmentation, but rarely with a central oval sclerite on ABD TERG 2–5</td><td rowspan="1" colspan="1">40</td></tr><tr><td rowspan="1" colspan="1">40</td><td rowspan="1" colspan="1">Tergum with an extensive almost solid black shield extending over metanotum and ABD TERG 1–6, usually incorporating marginal sclerites. Cauda dark broad triangular, longer than 2 times its basal width and usually shorter than 0.5 times SIPH, and with 10–16 hairs</td><td rowspan="1" colspan="1"><italic><tp:taxon-name>Aphidura ornata</tp:taxon-name></italic></td></tr><tr><td rowspan="1" colspan="1">–</td><td rowspan="1" colspan="1">Tergum pale or with variable sclerotisation, sometimes extensive but with large windows spinally and marginally, not forming a solid black shield. Cauda variable in shape, proportions and colour</td><td rowspan="1" colspan="1">41</td></tr><tr><td rowspan="1" colspan="1">41</td><td rowspan="1" colspan="1">Cauda tongue-shaped, 1.4–1.8 times its basal width</td><td rowspan="1" colspan="1">42</td></tr><tr><td rowspan="1" colspan="1">–</td><td rowspan="1" colspan="1">Cauda triangular, although sometimes with a slight constriction, 1.05–1.4 times its basal width</td><td rowspan="1" colspan="1">43</td></tr><tr><td rowspan="1" colspan="1">42</td><td rowspan="1" colspan="1">ANT PT/BASE 4.0–5.7. Hairs on ANT III and ABD TERG 2–3 minute, maximally 4–7μm long, 0.15–0.3 times BD III. SIPH 2.2–2.8 times cauda</td><td rowspan="1" colspan="1"><italic><tp:taxon-name>Aphidura pannonica</tp:taxon-name></italic></td></tr><tr><td rowspan="1" colspan="1">–</td><td rowspan="1" colspan="1">ANT PT/BASE 2.5–4.0. Hairs on ANT III and ABD TERG 2–3 maximally 8–22μm, 0.4–1.0 times BD III. SIPH 1.9–2.5 times cauda</td><td rowspan="1" colspan="1"><italic><tp:taxon-name>Aphidura picta</tp:taxon-name></italic></td></tr><tr><td rowspan="1" colspan="1">43</td><td rowspan="1" colspan="1">RIV+V 0.9–1.0 times HT II, with 8–10 accessory hairs. Cauda 1.3–1.4 times its basal width. Hairs on ABD TERG 2–3 8–11 μm long, 0.3–0.5 times BD III</td><td rowspan="1" colspan="1"><italic><tp:taxon-name>Aphidura massagetica</tp:taxon-name></italic></td></tr><tr><td rowspan="1" colspan="1">–</td><td rowspan="1" colspan="1">RIV+V 1.05–1.45 times HT II, with 10–16 accessory hairs. Cauda 1.05–1.35 times its basal width. Hairs on ABD TERG 2–3 13–23 μm long, 0.6-1 times BD III</td><td rowspan="1" colspan="1"><italic><tp:taxon-name>Aphidura gallica</tp:taxon-name></italic></td></tr></tbody></table></table-wrap></tp:treatment-sec><tp:treatment-sec><!--Section generated to contain objects referenced in tp:taxon-treatment.--><fig id="F4" position="float" orientation="portrait"><label>Figure 4.</label><caption><p><bold>A–C</bold> <italic><tp:taxon-name>Aphidura gallica</tp:taxon-name></italic> sp. n. <bold>D</bold> <italic><tp:taxon-name>Aphidura amphorosiphon</tp:taxon-name></italic> sp. n. <bold>A–B, D</bold> apterous viviparous female <bold>C</bold> alate viviparous female<bold>A</bold> pigmented form<bold>B</bold> unpigmented form <bold>B, D</bold> boxes mesosternum with mammariform processes. General scale bars 0.2 mm, boxes scale bar 0.01 mm.</p></caption><graphic xmlns:xlink="http://www.w3.org/1999/xlink" xlink:href="ZooKeys-318-001-g004.jpg" position="float" orientation="portrait" xlink:type="simple"/></fig><table-wrap id="T3" position="float" orientation="portrait"><label>Table 3.</label><caption><p>Metric and meristic features of <italic><tp:taxon-name>Aphidura gallica</tp:taxon-name></italic> sp. n. and <italic><tp:taxon-name>Aphidura amphorosiphon</tp:taxon-name></italic> sp. n.; n, number of measured specimens.&lt;br/&gt;</p></caption><table><tbody><tr><th rowspan="3" colspan="1"/><th rowspan="1" colspan="1"><bold><italic><tp:taxon-name>Aphidura gallica</tp:taxon-name></italic></bold></th><th rowspan="1" colspan="1"><bold><italic><tp:taxon-name>Aphidura gallica</tp:taxon-name></italic></bold></th><th rowspan="1" colspan="1"><bold><italic><tp:taxon-name>Aphidura amphoro-siphon</tp:taxon-name></italic></bold></th><th rowspan="1" colspan="1"><bold><italic><tp:taxon-name>Aphidura amphoro-siphon</tp:taxon-name></italic></bold></th><th rowspan="1" colspan="1"><bold><italic><tp:taxon-name>Aphidura amphoro-siphon</tp:taxon-name></italic></bold></th></tr><tr><th rowspan="1" colspan="1"><bold>Apt. viv. femal.</bold></th><th rowspan="1" colspan="1"><bold>Al. viv. femal.</bold></th><th rowspan="1" colspan="1"><bold>Ap. viv. femal.</bold></th><th rowspan="1" colspan="1"><bold>Al. viv. femal.</bold></th><th rowspan="1" colspan="1"><bold>Male</bold></th></tr><tr><th rowspan="1" colspan="1"><bold>n = 30</bold></th><th rowspan="1" colspan="1"><bold>n = 2</bold></th><th rowspan="1" colspan="1"><bold>n = 12</bold></th><th rowspan="1" colspan="1"><bold>n = 3</bold></th><th rowspan="1" colspan="1"><bold>n = 1</bold></th></tr><tr><td rowspan="1" colspan="1">Body [mm]</td><td rowspan="1" colspan="1">1.475–2.325</td><td rowspan="1" colspan="1">1.600–1.725</td><td rowspan="1" colspan="1">1.275–1.638</td><td rowspan="1" colspan="1">1.100–1.525</td><td rowspan="1" colspan="1">1.275</td></tr><tr><td rowspan="1" colspan="1">Antenna [mm]</td><td rowspan="1" colspan="1">1.070–1.735</td><td rowspan="1" colspan="1">1.343–1.343</td><td rowspan="1" colspan="1">0.978–1.170</td><td rowspan="1" colspan="1">1.265–1.615</td><td rowspan="1" colspan="1">1.340–1.380</td></tr><tr><td rowspan="1" colspan="1">Antenna / Body [times]</td><td rowspan="1" colspan="1">0.66–0.93</td><td rowspan="1" colspan="1">0.84–0.84</td><td rowspan="1" colspan="1">0.71–0.89</td><td rowspan="1" colspan="1">1.05–1.15</td><td rowspan="1" colspan="1">1.05–1.08</td></tr><tr><td rowspan="1" colspan="1">Ant. segm. III [mm]</td><td rowspan="1" colspan="1">0.32–0.49</td><td rowspan="1" colspan="1">0.23–0.36</td><td rowspan="1" colspan="1">0.26–0.35</td><td rowspan="1" colspan="1">0.35–0.40</td><td rowspan="1" colspan="1">0.38–0.38</td></tr><tr><td rowspan="1" colspan="1">Ant. segm. IV [mm]</td><td rowspan="1" colspan="1">0.16–0.36</td><td rowspan="1" colspan="1">0.12–0.22</td><td rowspan="1" colspan="1">0.14–0.20</td><td rowspan="1" colspan="1">0.20–0.28</td><td rowspan="1" colspan="1">0.22–0.23</td></tr><tr><td rowspan="1" colspan="1">Ant. segm. V [mm]</td><td rowspan="1" colspan="1">0.14–0.26</td><td rowspan="1" colspan="1">0.11–0.18</td><td rowspan="1" colspan="1">0.13–0.18</td><td rowspan="1" colspan="1">0.16–0.23</td><td rowspan="1" colspan="1">0.17–0.19</td></tr><tr><td rowspan="1" colspan="1">Ant. segm. VI base [mm]</td><td rowspan="1" colspan="1">0.08–0.13</td><td rowspan="1" colspan="1">0.10–0.10</td><td rowspan="1" colspan="1">0.09–0.11</td><td rowspan="1" colspan="1">0.10–0.13</td><td rowspan="1" colspan="1">0.10–0.11</td></tr><tr><td rowspan="1" colspan="1">Ant. segm. VI processus terminali mm]</td><td rowspan="1" colspan="1">0.25–0.44</td><td rowspan="1" colspan="1">0.37–0.37</td><td rowspan="1" colspan="1">0.25–0.31</td><td rowspan="1" colspan="1">0.32–0.48</td><td rowspan="1" colspan="1">0.37–0.38</td></tr><tr><td rowspan="1" colspan="1">Ant. segm. VI processus terminalis/ Ant. segm. III [times]</td><td rowspan="1" colspan="1">0.66–0.99</td><td rowspan="1" colspan="1">1.04–1.04</td><td rowspan="1" colspan="1">0.77–1.07</td><td rowspan="1" colspan="1">0.85–1.22</td><td rowspan="1" colspan="1">1.00</td></tr><tr><td rowspan="1" colspan="1">Ant. segm. VI processus terminalis/ base [times]</td><td rowspan="1" colspan="1">2.88–4.08</td><td rowspan="1" colspan="1">3.89–3.89</td><td rowspan="1" colspan="1">2.57–3.08</td><td rowspan="1" colspan="1">3.37–4.04</td><td rowspan="1" colspan="1">3.57–3.70</td></tr><tr><td rowspan="1" colspan="1">Secondary sensoria, Ant. segm. III [number]</td><td rowspan="1" colspan="1">0</td><td rowspan="1" colspan="1">16–34</td><td rowspan="1" colspan="1">0</td><td rowspan="1" colspan="1">16–21</td><td rowspan="1" colspan="1">63–72</td></tr><tr><td rowspan="1" colspan="1">Secondary sensoria, Ant. segm. IV [number]</td><td rowspan="1" colspan="1">0</td><td rowspan="1" colspan="1">0</td><td rowspan="1" colspan="1">0</td><td rowspan="1" colspan="1">0</td><td rowspan="1" colspan="1">29–32</td></tr><tr><td rowspan="1" colspan="1">Secondary sensoria, Ant. segm. V [number]</td><td rowspan="1" colspan="1">0</td><td rowspan="1" colspan="1">0</td><td rowspan="1" colspan="1">0</td><td rowspan="1" colspan="1">0</td><td rowspan="1" colspan="1">11–15</td></tr><tr><td rowspan="1" colspan="1">Ultimate rostral segm. [mm]</td><td rowspan="1" colspan="1">0.11–0.15</td><td rowspan="1" colspan="1">0.10–0.13</td><td rowspan="1" colspan="1">0.12–0.14</td><td rowspan="1" colspan="1">0.10–0.13</td><td rowspan="1" colspan="1">0.10</td></tr><tr><td rowspan="1" colspan="1">Ultimate rostral segm. / its basal width [times]</td><td rowspan="1" colspan="1">2.00–3.00</td><td rowspan="1" colspan="1">2.00–2.60</td><td rowspan="1" colspan="1">2.18–2.80</td><td rowspan="1" colspan="1">2.88–2.88</td><td rowspan="1" colspan="1">2.67</td></tr><tr><td rowspan="1" colspan="1">Ultimate rostral segm. / Ant. segm. VI base [times]</td><td rowspan="1" colspan="1">1.10–1.87</td><td rowspan="1" colspan="1">1.37–1.37</td><td rowspan="1" colspan="1">1.12–1.42</td><td rowspan="1" colspan="1">0.96–1.05</td><td rowspan="1" colspan="1">0.95–1.00</td></tr><tr><td rowspan="1" colspan="1">Hind femur [mm]</td><td rowspan="1" colspan="1">0.39–0.60</td><td rowspan="1" colspan="1">0.39–0.50</td><td rowspan="1" colspan="1">0.35–0.46</td><td rowspan="1" colspan="1">0.38–0.45</td><td rowspan="1" colspan="1">0.42–0.43</td></tr><tr><td rowspan="1" colspan="1">Hind tibia [mm]</td><td rowspan="1" colspan="1">0.72–1.13</td><td rowspan="1" colspan="1">0.81–1.02</td><td rowspan="1" colspan="1">0.61–0.83</td><td rowspan="1" colspan="1">0.80–1.00</td><td rowspan="1" colspan="1">0.82–0.85</td></tr><tr><td rowspan="1" colspan="1">Hind tibia / Body [times]</td><td rowspan="1" colspan="1">0.43–0.59</td><td rowspan="1" colspan="1">0.51–0.59</td><td rowspan="1" colspan="1">0.45-0.55</td><td rowspan="1" colspan="1">0.58–0.73</td><td rowspan="1" colspan="1">0.64–0.67</td></tr><tr><td rowspan="1" colspan="1">Hind tarsus, 2nd segm. [mm]</td><td rowspan="1" colspan="1">0.10–0.12</td><td rowspan="1" colspan="1">0.11–0.11</td><td rowspan="1" colspan="1">0.08–0.10</td><td rowspan="1" colspan="1">0.10–0.11</td><td rowspan="1" colspan="1">0.09–0.10</td></tr><tr><td rowspan="1" colspan="1">Hind tarsus, 2nd segm. / Ultimate rostral segm. [times]</td><td rowspan="1" colspan="1">0.70–0.95</td><td rowspan="1" colspan="1">0.81–1.05</td><td rowspan="1" colspan="1">0.67–0.83</td><td rowspan="1" colspan="1">0.83–0.95</td><td rowspan="1" colspan="1">0.90–0.95</td></tr><tr><td rowspan="1" colspan="1">Abdominal marginal papillae [number]</td><td rowspan="1" colspan="1">0</td><td rowspan="1" colspan="1">0</td><td rowspan="1" colspan="1">0</td><td rowspan="1" colspan="1">0</td><td rowspan="1" colspan="1">0</td></tr><tr><td rowspan="1" colspan="1">Siphunculus [mm]</td><td rowspan="1" colspan="1">0.35–0.50</td><td rowspan="1" colspan="1">0.35–0.42</td><td rowspan="1" colspan="1">0.27–0.33</td><td rowspan="1" colspan="1">0.25–0.30</td><td rowspan="1" colspan="1">0.24</td></tr><tr><td rowspan="1" colspan="1">Siphundulus / Body [times]</td><td rowspan="1" colspan="1">0.20–0.29</td><td rowspan="1" colspan="1">0.22–0.24</td><td rowspan="1" colspan="1">0.18–0.24</td><td rowspan="1" colspan="1">0.18–0.24</td><td rowspan="1" colspan="1">0.19</td></tr><tr><td rowspan="1" colspan="1">Siphunculus / Ant. segm. III [times]</td><td rowspan="1" colspan="1">0.87–1.24</td><td rowspan="1" colspan="1">0.99–1.84</td><td rowspan="1" colspan="1">0.90–1.04</td><td rowspan="1" colspan="1">0.65–0.77</td><td rowspan="1" colspan="1">0.64–0.65</td></tr><tr><td rowspan="1" colspan="1">Siphunculus / its basal width [times]</td><td rowspan="1" colspan="1">4.00–5.57</td><td rowspan="1" colspan="1">7.00–7.00</td><td rowspan="1" colspan="1">3.60–5.80</td><td rowspan="1" colspan="1">3.85–5.89</td><td rowspan="1" colspan="1">5.33</td></tr><tr><td rowspan="1" colspan="1">Siphuncular widths, maximal / basal [times]</td><td rowspan="1" colspan="1">0.50–0.86</td><td rowspan="1" colspan="1">0.80–0.80</td><td rowspan="1" colspan="1">0.83–1.20</td><td rowspan="1" colspan="1">0.81–1.11</td><td rowspan="1" colspan="1">1.33</td></tr><tr><td rowspan="1" colspan="1">Siphuncular widths, maximal / minimal [times]</td><td rowspan="1" colspan="1">1.00–1.00</td><td rowspan="1" colspan="1">1.00–1.00</td><td rowspan="1" colspan="1">1.25–1.79</td><td rowspan="1" colspan="1">1.47–2.00</td><td rowspan="1" colspan="1">2.18</td></tr><tr><td rowspan="1" colspan="1">Siphuncular minimal width / Hind tibia, diameter at middle [times]</td><td rowspan="1" colspan="1">1.05–1.57</td><td rowspan="1" colspan="1">1.33–1.69</td><td rowspan="1" colspan="1">1.00–1.57</td><td rowspan="1" colspan="1">1.00-0.50</td><td rowspan="1" colspan="1">0.61</td></tr><tr><td rowspan="1" colspan="1">Cauda [mm]</td><td rowspan="1" colspan="1">0.15–0.24</td><td rowspan="1" colspan="1">0.15–0.19</td><td rowspan="1" colspan="1">0.14–0.19</td><td rowspan="1" colspan="1">0.09–0.15</td><td rowspan="1" colspan="1">0.09</td></tr><tr><td rowspan="1" colspan="1">Cauda / Siphunculus [times]</td><td rowspan="1" colspan="1">0.36–0.50</td><td rowspan="1" colspan="1">0.41–0.46</td><td rowspan="1" colspan="1">0.45–0.62</td><td rowspan="1" colspan="1">0.34–0.50</td><td rowspan="1" colspan="1">0.38</td></tr><tr><td rowspan="1" colspan="1">Cauda / its basal width [times]</td><td rowspan="1" colspan="1">1.07–1.32</td><td rowspan="1" colspan="1">1.12–1.36</td><td rowspan="1" colspan="1">1.10–1.46</td><td rowspan="1" colspan="1">0.86–1.45</td><td rowspan="1" colspan="1">0.78</td></tr><tr><td rowspan="1" colspan="1">Setae on …</td><td rowspan="1" colspan="1"/><td rowspan="1" colspan="1"/><td rowspan="1" colspan="1"/><td rowspan="1" colspan="1"/><td rowspan="1" colspan="1"/></tr><tr><td rowspan="1" colspan="1">… Frons [μm]</td><td rowspan="1" colspan="1">26–45</td><td rowspan="1" colspan="1">23–23</td><td rowspan="1" colspan="1">17–38</td><td rowspan="1" colspan="1">15–21</td><td rowspan="1" colspan="1">10</td></tr><tr><td rowspan="1" colspan="1">… Frons / b. d. Ant. segm. III [times]</td><td rowspan="1" colspan="1">1.2–2.3</td><td rowspan="1" colspan="1">1.6–1.6</td><td rowspan="1" colspan="1">1.0–1.9</td><td rowspan="1" colspan="1">0.8–1.2</td><td rowspan="1" colspan="1">0.5</td></tr><tr><td rowspan="1" colspan="1">… Vertex [μm]</td><td rowspan="1" colspan="1">23–35</td><td rowspan="1" colspan="1">18–18</td><td rowspan="1" colspan="1">10–23</td><td rowspan="1" colspan="1">15–20</td><td rowspan="1" colspan="1">13</td></tr><tr><td rowspan="1" colspan="1">… Vertex / b. d. Ant. segm. III [times]</td><td rowspan="1" colspan="1">1.00–1.75</td><td rowspan="1" colspan="1">1.3–1.3</td><td rowspan="1" colspan="1">0.6–1.3</td><td rowspan="1" colspan="1">0.8–1.1</td><td rowspan="1" colspan="1">0.7</td></tr><tr><td rowspan="1" colspan="1">… Ant. segm. III [μm]</td><td rowspan="1" colspan="1">13–25</td><td rowspan="1" colspan="1">15–20</td><td rowspan="1" colspan="1">7–13</td><td rowspan="1" colspan="1">7–10</td><td rowspan="1" colspan="1">5</td></tr><tr><td rowspan="1" colspan="1">… Ant. segm III / T. Ant. segm. III [times]</td><td rowspan="1" colspan="1">0.6–1.3</td><td rowspan="1" colspan="1">0.7–1.5</td><td rowspan="1" colspan="1">0.5–0.7</td><td rowspan="1" colspan="1">0.4–0.6</td><td rowspan="1" colspan="1">0.3</td></tr><tr><td rowspan="1" colspan="1">… Ultimate rostral segm. [number]</td><td rowspan="1" colspan="1">10–16</td><td rowspan="1" colspan="1">11–11</td><td rowspan="1" colspan="1">11–17</td><td rowspan="1" colspan="1">9–13</td><td rowspan="1" colspan="1">12</td></tr><tr><td rowspan="1" colspan="1">… Hind femur, dorsal [μm]</td><td rowspan="1" colspan="1">13–25</td><td rowspan="1" colspan="1">13–20</td><td rowspan="1" colspan="1">7–15</td><td rowspan="1" colspan="1">10–15</td><td rowspan="1" colspan="1">10</td></tr><tr><td rowspan="1" colspan="1">… Hind femur, ventral [μm]</td><td rowspan="1" colspan="1">23–45</td><td rowspan="1" colspan="1">25–28</td><td rowspan="1" colspan="1">20–30</td><td rowspan="1" colspan="1">17–23</td><td rowspan="1" colspan="1">15</td></tr><tr><td rowspan="1" colspan="1">… Hind tibia, dorsal, at middle [μm]</td><td rowspan="1" colspan="1">25–38</td><td rowspan="1" colspan="1">25–28</td><td rowspan="1" colspan="1">20–30</td><td rowspan="1" colspan="1">20–23</td><td rowspan="1" colspan="1">20</td></tr><tr><td rowspan="1" colspan="1">… Hind tibia, dorsal / Tibial diameter (at middle) [times]</td><td rowspan="1" colspan="1">0.5–1.0</td><td rowspan="1" colspan="1">0.8–0.9</td><td rowspan="1" colspan="1">0.6–1.0</td><td rowspan="1" colspan="1">0.8–0.9</td><td rowspan="1" colspan="1">0.6</td></tr><tr><td rowspan="1" colspan="1">… Hind tarsus, first segm. [number]</td><td rowspan="1" colspan="1">2–3</td><td rowspan="1" colspan="1">2–3</td><td rowspan="1" colspan="1">2–3</td><td rowspan="1" colspan="1">2–3</td><td rowspan="1" colspan="1">2–3</td></tr><tr><td rowspan="1" colspan="1">… Abdominal segm. 2–4 [μm]</td><td rowspan="1" colspan="1">13–23</td><td rowspan="1" colspan="1">16–20</td><td rowspan="1" colspan="1">7–13</td><td rowspan="1" colspan="1">10–13</td><td rowspan="1" colspan="1">7</td></tr><tr><td rowspan="1" colspan="1">… Abdominal segm. 2–4 / T. Ant. segm. III [times]</td><td rowspan="1" colspan="1">0.6–1.1</td><td rowspan="1" colspan="1">0.7–1.5</td><td rowspan="1" colspan="1">0.4–0.8</td><td rowspan="1" colspan="1">0.5–0.6</td><td rowspan="1" colspan="1">0.4</td></tr><tr><td rowspan="1" colspan="1">… Abdominal segm. 8 [μm]</td><td rowspan="1" colspan="1">23–38</td><td rowspan="1" colspan="1">23–28</td><td rowspan="1" colspan="1">22–33</td><td rowspan="1" colspan="1">18–25</td><td rowspan="1" colspan="1">23</td></tr><tr><td rowspan="1" colspan="1">… Abdominal segm. 8 / T. Ant. segm. III [times]</td><td rowspan="1" colspan="1">1.1–2.0</td><td rowspan="1" colspan="1">1.2–1.6</td><td rowspan="1" colspan="1">1.0–2.0</td><td rowspan="1" colspan="1">1.0–1.3</td><td rowspan="1" colspan="1">1.1</td></tr><tr><td rowspan="1" colspan="1">… Abdominal segm. 8 [number]</td><td rowspan="1" colspan="1">4–5</td><td rowspan="1" colspan="1">4–4</td><td rowspan="1" colspan="1">4–4</td><td rowspan="1" colspan="1">4–4</td><td rowspan="1" colspan="1">4</td></tr><tr><td rowspan="1" colspan="1">… Ventro-abdominal [μm]</td><td rowspan="1" colspan="1">25–50</td><td rowspan="1" colspan="1">28–33</td><td rowspan="1" colspan="1">20–35</td><td rowspan="1" colspan="1">25–33</td><td rowspan="1" colspan="1">23</td></tr><tr><td rowspan="1" colspan="1">… Genital plate, discal [number]</td><td rowspan="1" colspan="1">2–4</td><td rowspan="1" colspan="1">2–2</td><td rowspan="1" colspan="1">2–2</td><td rowspan="1" colspan="1">2–2</td><td rowspan="1" colspan="1">—</td></tr><tr><td rowspan="1" colspan="1">… Genital plate, marginal [number]</td><td rowspan="1" colspan="1">10–17</td><td rowspan="1" colspan="1">10–12</td><td rowspan="1" colspan="1">10–16</td><td rowspan="1" colspan="1">8–10</td><td rowspan="1" colspan="1">—</td></tr><tr><td rowspan="1" colspan="1">… Cauda [number]</td><td rowspan="1" colspan="1">6–9</td><td rowspan="1" colspan="1">8–8</td><td rowspan="1" colspan="1">6–7</td><td rowspan="1" colspan="1">6–6</td><td rowspan="1" colspan="1">6</td></tr></tbody></table><table-wrap-foot><fn><p>NOTE. Used abbreviations: Al., Alate; Ant., Antennal; Apt., Apterous; b. d., basal diameter; femal., females; n, number of measured specimens; segm., segment; viv., viviparous.</p></fn></table-wrap-foot></table-wrap><fig id="F5" position="float" orientation="portrait"><label>Figure 5.</label><caption><p><bold>A</bold> <italic><tp:taxon-name>Aphidura amphorosiphon</tp:taxon-name></italic> sp. n. <bold>B</bold> <italic><tp:taxon-name>Aphidura pakistanensis</tp:taxon-name></italic> sp. n. <bold>C</bold> <italic><tp:taxon-name>Aphidura graeca</tp:taxon-name></italic> sp. n. <bold>D</bold> <italic><tp:taxon-name>Aphidura urmiensis</tp:taxon-name></italic> sp. n. <bold>A</bold> alatae viviparous female <bold>B–D</bold> apterous viviparous female <bold>B–D</bold> boxesmesosternum with mammariform processes. General scale bars 0.2 mm, boxes scale bar 0.01 mm.</p></caption><graphic xmlns:xlink="http://www.w3.org/1999/xlink" xlink:href="ZooKeys-318-001-g005.jpg" position="float" orientation="portrait" xlink:type="simple"/></fig></tp:treatment-sec><ref-list><ref id="B3"><mixed-citation xmlns:xlink="http://www.w3.org/1999/xlink" xlink:type="simple"><person-group><name name-style="western"><surname>Blackman</surname><given-names>RL</given-names></name><name name-style="western"><surname>Eastop</surname><given-names>VF</given-names></name></person-group> (<year>2006</year>) <source>Aphids on the World’s herbaceous plants and shrubs. Volume 1 Host Lists. Volume 2 The Aphids. John Wiley and Sons Ltd. Chichester, United Kingdom, 8+1439 pp. Actualized 2013: Aphids on the World’s plants. An online identification and informative guide. <ext-link ext-link-type="uri" xlink:href="http://www.aphidsonworldsplants.info" xlink:type="simple">http://www.aphidsonworldsplants.info</ext-link> [accessed April 2013]</source></mixed-citation></ref><ref id="B9"><mixed-citation xmlns:xlink="http://www.w3.org/1999/xlink" xlink:type="simple"><person-group><name name-style="western"><surname>Kadyrbekov</surname><given-names>RK</given-names></name></person-group> (<year>2013</year>) <article-title>Materiali po sistematike tlei roda <italic>Aphidura</italic> Hille Ris Lambers, 1956 (Homoptera, Aphididae)</article-title>. <source>Zoologicheskii Zhurnal</source><volume>92</volume> (<issue>1</issue>): <fpage>34</fpage>-<lpage>49</lpage>. doi: <ext-link ext-link-type="uri" xlink:href="http://dx.doi.org/10.7868/S0044513413010078" xlink:type="simple">10.7868/S0044513413010078</ext-link></mixed-citation></ref></ref-list></tp:taxon-treatment>
