# Supplementary material for: The genus Aphidura (Hemiptera, Aphididae) in the collection of the Muséum national d’Histoire naturelle of Paris, with six new species
Source: Zookeys. 2013 Jul 23;(318):1–33. doi: 10.3897/zookeys.318.5693 (PMC3744201; doi:10.3897/zookeys.318.5693)
Supplement: XML Treatment for Aphidura pakistanensis [file zookeys.318.5693-treatment3.xml]

<!DOCTYPE tp:taxon-treatment
  PUBLIC "-//TaxonX//DTD Taxonomic Treatment Publishing DTD v0 20100105//EN" "tax-treatment-NSO.dtd">
<tp:taxon-treatment xmlns:tp="http://www.plazi.org/taxpub"><tp:treatment-meta><mixed-citation publication-type="journal"><person-group><name><surname>Nieto Nafría</surname><given-names>Juan-Manuel</given-names></name><name><surname>Mier Durante</surname><given-names>Milagros-Pilar</given-names></name><name><surname>Remaudière</surname><given-names>Georges</given-names></name></person-group><article-title>The genus
                    <italic>Aphidura</italic> (Hemiptera, Aphididae) in the collection of the
                    <italic>Muséum national d’Histoire naturelle</italic> of Paris, with six new species</article-title><source>Zookeys</source><day>23</day><month>7</month><year>2013</year><volume>2013</volume><issue>318</issue><fpage>1</fpage><lpage>33</lpage><pub-id pub-id-type="doi">10.3897/zookeys.318.5693</pub-id></mixed-citation></tp:treatment-meta><tp:nomenclature><tp:taxon-name>
                            <tp:taxon-name-part taxon-name-part-type="genus">Aphidura</tp:taxon-name-part>
                            <tp:taxon-name-part taxon-name-part-type="species">pakistanensis</tp:taxon-name-part>
                            <object-id xmlns:xlink="http://www.w3.org/1999/xlink" xlink:type="simple">urn:lsid:zoobank.org:act:D3B0B038-D4A8-41E8-803A-0D2CFE97A8CE</object-id>
                            <object-id xmlns:xlink="http://www.w3.org/1999/xlink" xlink:type="simple">http://species-id.net/wiki/Aphidura_pakistanensis</object-id>
                        </tp:taxon-name><tp:taxon-status xmlns:xlink="http://www.w3.org/1999/xlink" xlink:type="simple">sp. n.</tp:taxon-status></tp:nomenclature><tp:treatment-sec sec-type="Apterous viviparous female"><title>Apterous viviparous female</title><p>(<xref ref-type="fig" rid="F5">Fig. 5B</xref>). Colour in life unknown. Antennae, rostrum, legs, siphunculi, genital plate and cauda yellowish. Frontal tubercles low. Mesosternal mammariform processes low, rough and pale, sometimes inconspicuous. Dorsum of thorax and abdomen without segmental sclerites; intersegmental and spiracular sclerites inconspicuous. The characteristic spinules on postsiphuncular area and tergum of abdominal segments 7 and 8 are dispersed and delicate. Siphunculi short, slightly swollen and densely covered with scales. Cauda short triangular, with broad basis. Metric and meristic features in <xref ref-type="table" rid="T4">Table 4</xref>.</p><table-wrap id="T4" position="float" orientation="portrait"><label>Table 4.</label><caption><p>Metric and meristic features of apterous viviparous females of  <italic><tp:taxon-name>Aphidura pakistanensis</tp:taxon-name></italic> sp. n., <italic><tp:taxon-name>Aphidura graeca</tp:taxon-name></italic> sp. n., <italic><tp:taxon-name>Aphidura urmiensis</tp:taxon-name></italic> sp. n., and <italic><tp:taxon-name>Aphidura iranensis</tp:taxon-name></italic> sp. n.; n, number of measured specimens.&lt;br/&gt; </p></caption><table><tbody><tr><th rowspan="2" colspan="1"/><th rowspan="1" colspan="1"><bold><italic><tp:taxon-name>Aphidura pakistanensis</tp:taxon-name></italic></bold></th><th rowspan="1" colspan="1"><bold><italic><tp:taxon-name>Aphidura graeca</tp:taxon-name></italic></bold></th><th rowspan="1" colspan="1"><bold><italic><tp:taxon-name>Aphidura urmiensis</tp:taxon-name></italic></bold></th><th rowspan="1" colspan="1"><bold><italic><tp:taxon-name>Aphidura iranensis</tp:taxon-name></italic></bold></th></tr><tr><th rowspan="1" colspan="1"><bold>n = 4</bold></th><th rowspan="1" colspan="1"><bold>n = 1</bold></th><th rowspan="1" colspan="1"><bold>n = 20</bold></th><th rowspan="1" colspan="1"><bold>n = 6</bold></th></tr><tr><td rowspan="1" colspan="1">Body [mm]</td><td rowspan="1" colspan="1">1.725–1.850</td><td rowspan="1" colspan="1">1.838</td><td rowspan="1" colspan="1">1.900–2.125</td><td rowspan="1" colspan="1">1.100–1.300</td></tr><tr><td rowspan="1" colspan="1">Antenna [mm]</td><td rowspan="1" colspan="1">1.053–1.655</td><td rowspan="1" colspan="1">1.670</td><td rowspan="1" colspan="1">1.333–1.755</td><td rowspan="1" colspan="1">1.005–1.210</td></tr><tr><td rowspan="1" colspan="1">Antenna / Body [times]</td><td rowspan="1" colspan="1">0.59–0.89</td><td rowspan="1" colspan="1">0.91</td><td rowspan="1" colspan="1">0.67–0.84</td><td rowspan="1" colspan="1">0.80–1.08</td></tr><tr><td rowspan="1" colspan="1">Ant. segm. III [mm]</td><td rowspan="1" colspan="1">0.32–0.49</td><td rowspan="1" colspan="1">0.37–0.40</td><td rowspan="1" colspan="1">0.39–0.52</td><td rowspan="1" colspan="1">0.30–4.33</td></tr><tr><td rowspan="1" colspan="1">Ant. segm. IV [mm]</td><td rowspan="1" colspan="1">0.15–0.26</td><td rowspan="1" colspan="1">0.26–0.26</td><td rowspan="1" colspan="1">0.21–0.34</td><td rowspan="1" colspan="1">0.16–0.20</td></tr><tr><td rowspan="1" colspan="1">Ant. segm. V [mm]</td><td rowspan="1" colspan="1">0.14–0.20</td><td rowspan="1" colspan="1">0.19–0.2</td><td rowspan="1" colspan="1">0.15–0.21</td><td rowspan="1" colspan="1">0.14–0.16</td></tr><tr><td rowspan="1" colspan="1">Ant. segm. VI base [mm]</td><td rowspan="1" colspan="1">0.11–0.14</td><td rowspan="1" colspan="1">0.14</td><td rowspan="1" colspan="1">0.09–0.12</td><td rowspan="1" colspan="1">0.08–0.10</td></tr><tr><td rowspan="1" colspan="1">Ant. segm. VI [mm]</td><td rowspan="1" colspan="1">0.22–0.31</td><td rowspan="1" colspan="1">0.56</td><td rowspan="1" colspan="1">0.30–0.44</td><td rowspan="1" colspan="1">0.31–0.35</td></tr><tr><td rowspan="1" colspan="1">Ant. segm. VI processus terminalis/ Ant. segm. III [times]</td><td rowspan="1" colspan="1">0.63–0.80</td><td rowspan="1" colspan="1">1.51</td><td rowspan="1" colspan="1">0.65–0.95</td><td rowspan="1" colspan="1">0.96–1.13</td></tr><tr><td rowspan="1" colspan="1">Ant. segm. VI processus terminalis/ base [times]</td><td rowspan="1" colspan="1">2.00–2.39</td><td rowspan="1" colspan="1">4.00</td><td rowspan="1" colspan="1">2.78–4.00</td><td rowspan="1" colspan="1">3.18–4.53</td></tr><tr><td rowspan="1" colspan="1">Ultimate rostral segm. [mm]</td><td rowspan="1" colspan="1">0.10–0.12</td><td rowspan="1" colspan="1">0.13</td><td rowspan="1" colspan="1">0.13–0.15</td><td rowspan="1" colspan="1">0.10–0.11</td></tr><tr><td rowspan="1" colspan="1">Ultimate rostral segm. / its basal width [times]</td><td rowspan="1" colspan="1">1.10–2.00</td><td rowspan="1" colspan="1">1.86</td><td rowspan="1" colspan="1">2.36–2.64</td><td rowspan="1" colspan="1">2.20–2.50</td></tr><tr><td rowspan="1" colspan="1">Ultimate rostral segm. / Ant. segm. VI base [times]</td><td rowspan="1" colspan="1">0.85–1.00</td><td rowspan="1" colspan="1">0.93</td><td rowspan="1" colspan="1">1.17–1.61</td><td rowspan="1" colspan="1">1.08–1.26</td></tr><tr><td rowspan="1" colspan="1">Hind femur [mm]</td><td rowspan="1" colspan="1">0.39–0.52</td><td rowspan="1" colspan="1">0.55–0.54</td><td rowspan="1" colspan="1">0.48–0.59</td><td rowspan="1" colspan="1">0.33–0.37</td></tr><tr><td rowspan="1" colspan="1">Hind tibia [mm]</td><td rowspan="1" colspan="1">0.73–0.95</td><td rowspan="1" colspan="1">0.92–0.92</td><td rowspan="1" colspan="1">0.86–1.05</td><td rowspan="1" colspan="1">0.63–0.70</td></tr><tr><td rowspan="1" colspan="1">Hind tibia / Body [times]</td><td rowspan="1" colspan="1">0.41–0.51</td><td rowspan="1" colspan="1">0.50–0.50</td><td rowspan="1" colspan="1">0.44–0.52</td><td rowspan="1" colspan="1">0.49–0.62</td></tr><tr><td rowspan="1" colspan="1">Hind tarsus, 2nd segm. [mm]</td><td rowspan="1" colspan="1">0.11–0.13</td><td rowspan="1" colspan="1">0.14–0.13</td><td rowspan="1" colspan="1">0.10–0.12</td><td rowspan="1" colspan="1">0.09–0.10</td></tr><tr><td rowspan="1" colspan="1">Hind tarsus, 2nd segm. / Ultimate rostral segm. [times]</td><td rowspan="1" colspan="1">1.05–1.20</td><td rowspan="1" colspan="1">1.04–1.00</td><td rowspan="1" colspan="1">0.69–0.81</td><td rowspan="1" colspan="1">0.84–0.95</td></tr><tr><td rowspan="1" colspan="1">Abdominal Marginal papillae [number]</td><td rowspan="1" colspan="1">0</td><td rowspan="1" colspan="1">0</td><td rowspan="1" colspan="1">0</td><td rowspan="1" colspan="1">(0)2–4</td></tr><tr><td rowspan="1" colspan="1">Siphunculus [mm]</td><td rowspan="1" colspan="1">0.17–0.20</td><td rowspan="1" colspan="1">0.39</td><td rowspan="1" colspan="1">0.47–0.58</td><td rowspan="1" colspan="1">0.26–0.31</td></tr><tr><td rowspan="1" colspan="1">Siphundulus / Body [times]</td><td rowspan="1" colspan="1">0.09–0.11</td><td rowspan="1" colspan="1">0.21</td><td rowspan="1" colspan="1">0.23–0.29</td><td rowspan="1" colspan="1">0.21–0.27</td></tr><tr><td rowspan="1" colspan="1">Siphunculus / Ant. segm. III [times]</td><td rowspan="1" colspan="1">0.41–0.56</td><td rowspan="1" colspan="1">1.04</td><td rowspan="1" colspan="1">1.11–1.36</td><td rowspan="1" colspan="1">0.79–1.02</td></tr><tr><td rowspan="1" colspan="1">Siphunculus / its basal width [times]</td><td rowspan="1" colspan="1">2.62–3.18</td><td rowspan="1" colspan="1">5.50</td><td rowspan="1" colspan="1">4.14–5.50</td><td rowspan="1" colspan="1">3.86–6.56</td></tr><tr><td rowspan="1" colspan="1">Siphuncular widths, maximal / basal [times]</td><td rowspan="1" colspan="1">0.69–0.82</td><td rowspan="1" colspan="1">0.79</td><td rowspan="1" colspan="1">0.44–0.67</td><td rowspan="1" colspan="1">0.61–0.89</td></tr><tr><td rowspan="1" colspan="1">Siphuncular widths, maximal / minimal [times]</td><td rowspan="1" colspan="1">1.00–1.06</td><td rowspan="1" colspan="1">1.38</td><td rowspan="1" colspan="1">1.00–1.00</td><td rowspan="1" colspan="1">1.06–1.13</td></tr><tr><td rowspan="1" colspan="1">Siphuncular minimal width / Hind tibia, diameter at middle [times]</td><td rowspan="1" colspan="1">1.42–1.50</td><td rowspan="1" colspan="1">0.94</td><td rowspan="1" colspan="1">1.24–1.65</td><td rowspan="1" colspan="1">1.25–1.89</td></tr><tr><td rowspan="1" colspan="1">Cauda [mm]</td><td rowspan="1" colspan="1">0.11–0.14</td><td rowspan="1" colspan="1">0.23</td><td rowspan="1" colspan="1">0.18–0.24</td><td rowspan="1" colspan="1">0.11–0.12</td></tr><tr><td rowspan="1" colspan="1">Cauda / Siphunculus [times]</td><td rowspan="1" colspan="1">0.55–0.82</td><td rowspan="1" colspan="1">0.60</td><td rowspan="1" colspan="1">0.33–0.45</td><td rowspan="1" colspan="1">0.37–0.40</td></tr><tr><td rowspan="1" colspan="1">Cauda / its basal width [times]</td><td rowspan="1" colspan="1">0.71-0.00</td><td rowspan="1" colspan="1">1.80</td><td rowspan="1" colspan="1">1.20–1.60</td><td rowspan="1" colspan="1">0.92–1.05</td></tr><tr><td rowspan="1" colspan="1">Setae on …</td><td rowspan="1" colspan="1"/><td rowspan="1" colspan="1"/><td rowspan="1" colspan="1"/><td rowspan="1" colspan="1"/></tr><tr><td rowspan="1" colspan="1">… Frons [μm]</td><td rowspan="1" colspan="1">8–10</td><td rowspan="1" colspan="1">9</td><td rowspan="1" colspan="1">33–45</td><td rowspan="1" colspan="1">5–10</td></tr><tr><td rowspan="1" colspan="1">… Frons / b. d. Ant. segm. III [times]</td><td rowspan="1" colspan="1">0.38–0.44</td><td rowspan="1" colspan="1">0.39</td><td rowspan="1" colspan="1">1.40–2.12</td><td rowspan="1" colspan="1">0.25–0.67</td></tr><tr><td rowspan="1" colspan="1">… Vertex [μm]</td><td rowspan="1" colspan="1">8–10</td><td rowspan="1" colspan="1">8</td><td rowspan="1" colspan="1">25–40</td><td rowspan="1" colspan="1">8</td></tr><tr><td rowspan="1" colspan="1">… Vertex / b. d. Ant. segm. III [times]</td><td rowspan="1" colspan="1">0.38–0.57</td><td rowspan="1" colspan="1">0.3</td><td rowspan="1" colspan="1">1.1–1.9</td><td rowspan="1" colspan="1">0.4–0.5</td></tr><tr><td rowspan="1" colspan="1">… Ant. segm. III [μm]</td><td rowspan="1" colspan="1">8–10</td><td rowspan="1" colspan="1">10</td><td rowspan="1" colspan="1">14–21</td><td rowspan="1" colspan="1">5–8</td></tr><tr><td rowspan="1" colspan="1">… Ant. segm III / b. d. Ant. segm. III [times]</td><td rowspan="1" colspan="1">0.4–0.6</td><td rowspan="1" colspan="1">0.4</td><td rowspan="1" colspan="1">0.6–0.9</td><td rowspan="1" colspan="1">0.3–0.5</td></tr><tr><td rowspan="1" colspan="1">… Ultimate rostral segm. [number]</td><td rowspan="1" colspan="1">5–7</td><td rowspan="1" colspan="1">13</td><td rowspan="1" colspan="1">10–15</td><td rowspan="1" colspan="1">8–11</td></tr><tr><td rowspan="1" colspan="1">… Hind femur, dorsal [μm]</td><td rowspan="1" colspan="1">10–13</td><td rowspan="1" colspan="1">5</td><td rowspan="1" colspan="1">13–20</td><td rowspan="1" colspan="1">3–5</td></tr><tr><td rowspan="1" colspan="1">… Hind femur, ventral [μm]</td><td rowspan="1" colspan="1">13–18</td><td rowspan="1" colspan="1">13</td><td rowspan="1" colspan="1">25–40</td><td rowspan="1" colspan="1">8–10</td></tr><tr><td rowspan="1" colspan="1">… Hind tibia, dorsal, at middle [μm]</td><td rowspan="1" colspan="1">20–25</td><td rowspan="1" colspan="1">18</td><td rowspan="1" colspan="1">25–38</td><td rowspan="1" colspan="1">15–23</td></tr><tr><td rowspan="1" colspan="1">… Hind tibia, dorsal / Tibial diameter (at middle) [times]</td><td rowspan="1" colspan="1">0.7–0.8</td><td rowspan="1" colspan="1">0.41</td><td rowspan="1" colspan="1">0.6–0.9</td><td rowspan="1" colspan="1">0.6–0. 9</td></tr><tr><td rowspan="1" colspan="1">… Hind tarsus, first segm. [number]</td><td rowspan="1" colspan="1">2–3</td><td rowspan="1" colspan="1">2–3</td><td rowspan="1" colspan="1">2–3</td><td rowspan="1" colspan="1">2–3</td></tr><tr><td rowspan="1" colspan="1">… Abdominal segm.s 2-4 [μm]</td><td rowspan="1" colspan="1">10–10</td><td rowspan="1" colspan="1">3</td><td rowspan="1" colspan="1">15–23</td><td rowspan="1" colspan="1">4–8</td></tr><tr><td rowspan="1" colspan="1">… Abdominal segm.s 2-4 / b. d. Ant. segm. III [times]</td><td rowspan="1" colspan="1">0.4–0.6</td><td rowspan="1" colspan="1">0.11</td><td rowspan="1" colspan="1">0.7–1.1</td><td rowspan="1" colspan="1">0.2–0.4</td></tr><tr><td rowspan="1" colspan="1">… Abdominal segm. 8 [μm]</td><td rowspan="1" colspan="1">20–25</td><td rowspan="1" colspan="1">10</td><td rowspan="1" colspan="1">23–38</td><td rowspan="1" colspan="1">8–15</td></tr><tr><td rowspan="1" colspan="1">… Abdominal segm. 8 / b. d. Ant. segm. III [times]</td><td rowspan="1" colspan="1">1.0–1.4</td><td rowspan="1" colspan="1">0.44</td><td rowspan="1" colspan="1">1.0–1.8</td><td rowspan="1" colspan="1">0.4–0.9</td></tr><tr><td rowspan="1" colspan="1">… Abdominal segm. 8 [number]</td><td rowspan="1" colspan="1">4–5</td><td rowspan="1" colspan="1">2</td><td rowspan="1" colspan="1">3–5</td><td rowspan="1" colspan="1">4</td></tr><tr><td rowspan="1" colspan="1">… Ventro-abdominal [μm]</td><td rowspan="1" colspan="1">20–38</td><td rowspan="1" colspan="1">28</td><td rowspan="1" colspan="1">30–45</td><td rowspan="1" colspan="1">11–16</td></tr><tr><td rowspan="1" colspan="1">… Genital plate, discal [number]</td><td rowspan="1" colspan="1">2</td><td rowspan="1" colspan="1">2</td><td rowspan="1" colspan="1">2</td><td rowspan="1" colspan="1">2</td></tr><tr><td rowspan="1" colspan="1">… Genital plate, marginal [number]</td><td rowspan="1" colspan="1">10–14</td><td rowspan="1" colspan="1">13</td><td rowspan="1" colspan="1">9–18</td><td rowspan="1" colspan="1">7–10</td></tr><tr><td rowspan="1" colspan="1">… Cauda [number]</td><td rowspan="1" colspan="1">6–8</td><td rowspan="1" colspan="1">7</td><td rowspan="1" colspan="1">9–14</td><td rowspan="1" colspan="1">6–6</td></tr></tbody></table><table-wrap-foot><fn><p>NOTE. Used abbreviations: Ant., Antennal; b. d., basal diameter; n, number of measured specimens; segm., segment.</p></fn></table-wrap-foot></table-wrap></tp:treatment-sec><tp:treatment-sec sec-type="Types"><title>Types.</title><p>Holotype: Apterous viviparous female (specimen 1), on <italic><tp:taxon-name>Dianthus</tp:taxon-name></italic> sp. Kalam (Khyber Pakhtunkhwa), Pakistan, 1800 m, 17-VIII-1991, Naumann-Etienne <italic>leg.</italic> [Remaudière’s sample 014072]. Paratypes: 3 apterous viviparous females with the same data that the holotype.</p></tp:treatment-sec><tp:treatment-sec sec-type="Etymology"><title>Etymology.</title><p>The specific name of the new species is an adjective that refers to Pakistan, in feminine.</p><!--PageBreak--><!--PageBreak--></tp:treatment-sec><tp:treatment-sec sec-type="Discussion"><title>Discussion.</title><p><italic><tp:taxon-name>Aphidura pakistanensis</tp:taxon-name></italic> sp. n. is the third species of the genus living on <italic><tp:taxon-name>Dianthus</tp:taxon-name></italic>. Its distinctive features are summarized in the identification key to apterae of <italic><tp:taxon-name>Aphidura</tp:taxon-name></italic> in the general discussion, and in the following modification to the key to aphids on <italic><tp:taxon-name>Dianthus</tp:taxon-name></italic> (<xref ref-type="bibr" rid="B3">Blackman and Eastop 2006</xref>) for addition of <italic><tp:taxon-name>Aphidura pakistanensis</tp:taxon-name></italic>:</p><table-wrap content-type="key" position="anchor" orientation="portrait"><table><tbody><tr><td rowspan="1" colspan="1">7</td><td rowspan="1" colspan="1">ABD TERG 1 and 7 without MTu. SIPH subcylindrical or slightly swollen<underline>)</underline>. Anterior part of mesosternum with a pair of spinal mammariform processes</td><td rowspan="1" colspan="1">7A</td></tr><tr><td rowspan="1" colspan="1">–</td><td rowspan="1" colspan="1">ABD TERG 1 and 7 with MTu. SIPH tapering from base to flange, with no trace of swelling. Anterior part of mesosternum without a pair of spinal mammariform processes</td><td rowspan="1" colspan="1">9</td></tr><tr><td rowspan="1" colspan="1">7A</td><td rowspan="1" colspan="1">Cauda as long as its basal width or shorter. SIPH not longer than 0.20 mm and 0.6 times ANT III. Mesosternal processes small and pale, sometimes inconspicuous. Abdomen without dorsal pigmentation</td><td rowspan="1" colspan="1"><italic><tp:taxon-name>Aphidura pakistanensis</tp:taxon-name></italic></td></tr><tr><td rowspan="1" colspan="1">–</td><td rowspan="1" colspan="1">Cauda longer than its basal width. SIPH longer than 0.26 mm and 0.60 times ANT III. Mesosternal processes pale or pigmented, always conspicuous. Abdomen pale or variably pigmented</td><td rowspan="1" colspan="1">8</td></tr><tr><td rowspan="1" colspan="1">8</td><td rowspan="1" colspan="1">[without modification]</td><td rowspan="1" colspan="1"><italic><tp:taxon-name>Aphidura picta</tp:taxon-name></italic></td></tr><tr><td rowspan="1" colspan="1">–</td><td rowspan="1" colspan="1">[without modification]</td><td rowspan="1" colspan="1"><italic><tp:taxon-name>Aphidura pujoli</tp:taxon-name></italic></td></tr></tbody></table></table-wrap></tp:treatment-sec><tp:treatment-sec><!--Section generated to contain objects referenced in tp:taxon-treatment.--><fig id="F5" position="float" orientation="portrait"><label>Figure 5.</label><caption><p><bold>A</bold> <italic><tp:taxon-name>Aphidura amphorosiphon</tp:taxon-name></italic> sp. n. <bold>B</bold> <italic><tp:taxon-name>Aphidura pakistanensis</tp:taxon-name></italic> sp. n. <bold>C</bold> <italic><tp:taxon-name>Aphidura graeca</tp:taxon-name></italic> sp. n. <bold>D</bold> <italic><tp:taxon-name>Aphidura urmiensis</tp:taxon-name></italic> sp. n. <bold>A</bold> alatae viviparous female <bold>B–D</bold> apterous viviparous female <bold>B–D</bold> boxesmesosternum with mammariform processes. General scale bars 0.2 mm, boxes scale bar 0.01 mm.</p></caption><graphic xmlns:xlink="http://www.w3.org/1999/xlink" xlink:href="ZooKeys-318-001-g005.jpg" position="float" orientation="portrait" xlink:type="simple"/></fig></tp:treatment-sec><ref-list><ref id="B3"><mixed-citation xmlns:xlink="http://www.w3.org/1999/xlink" xlink:type="simple"><person-group><name name-style="western"><surname>Blackman</surname><given-names>RL</given-names></name><name name-style="western"><surname>Eastop</surname><given-names>VF</given-names></name></person-group> (<year>2006</year>) <source>Aphids on the World’s herbaceous plants and shrubs. Volume 1 Host Lists. Volume 2 The Aphids. John Wiley and Sons Ltd. Chichester, United Kingdom, 8+1439 pp. Actualized 2013: Aphids on the World’s plants. An online identification and informative guide. <ext-link ext-link-type="uri" xlink:href="http://www.aphidsonworldsplants.info" xlink:type="simple">http://www.aphidsonworldsplants.info</ext-link> [accessed April 2013]</source></mixed-citation></ref></ref-list></tp:taxon-treatment>
