# Supplementary material for: The genus Aphidura (Hemiptera, Aphididae) in the collection of the Muséum national d’Histoire naturelle of Paris, with six new species
Source: Zookeys. 2013 Jul 23;(318):1–33. doi: 10.3897/zookeys.318.5693 (PMC3744201; doi:10.3897/zookeys.318.5693)
Supplement: XML Treatment for Aphidura graeca [file zookeys.318.5693-treatment4.xml]

<!DOCTYPE tp:taxon-treatment
  PUBLIC "-//TaxonX//DTD Taxonomic Treatment Publishing DTD v0 20100105//EN" "tax-treatment-NSO.dtd">
<tp:taxon-treatment xmlns:tp="http://www.plazi.org/taxpub"><tp:treatment-meta><mixed-citation publication-type="journal"><person-group><name><surname>Nieto Nafría</surname><given-names>Juan-Manuel</given-names></name><name><surname>Mier Durante</surname><given-names>Milagros-Pilar</given-names></name><name><surname>Remaudière</surname><given-names>Georges</given-names></name></person-group><article-title>The genus
                    <italic>Aphidura</italic> (Hemiptera, Aphididae) in the collection of the
                    <italic>Muséum national d’Histoire naturelle</italic> of Paris, with six new species</article-title><source>Zookeys</source><day>23</day><month>7</month><year>2013</year><volume>2013</volume><issue>318</issue><fpage>1</fpage><lpage>33</lpage><pub-id pub-id-type="doi">10.3897/zookeys.318.5693</pub-id></mixed-citation></tp:treatment-meta><tp:nomenclature><tp:taxon-name>
                            <tp:taxon-name-part taxon-name-part-type="genus">Aphidura</tp:taxon-name-part>
                            <tp:taxon-name-part taxon-name-part-type="species">graeca</tp:taxon-name-part>
                            <object-id xmlns:xlink="http://www.w3.org/1999/xlink" xlink:type="simple">urn:lsid:zoobank.org:act:927C4017-2E8C-417E-BDBD-2A3262557025</object-id>
                            <object-id xmlns:xlink="http://www.w3.org/1999/xlink" xlink:type="simple">http://species-id.net/wiki/Aphidura_graeca</object-id>
                        </tp:taxon-name><tp:taxon-status xmlns:xlink="http://www.w3.org/1999/xlink" xlink:type="simple">sp. n.</tp:taxon-status></tp:nomenclature><tp:treatment-sec sec-type="Apterous viviparous female"><title>Apterous viviparous female</title><p>(<xref ref-type="fig" rid="F5">Fig. 5C</xref>). Colour in life unknown. Head pale yellow. Antennal segment I-IV and proximal half of V as pale as cephalic dorsum, distal part of <!--PageBreak-->V and VI yellow brown. Dorsum of thorax and abdomen membranous and pale, with yellowish brown spiracular and brown intersegmental sclerites. Mesosternal mammariform processes low, rugose and pale. Siphunculi gently and asymmetrically swollen, rugose and more-or-less pigmented like tibiae. Cauda tongue-shaped with broad apex, pigmented like siphunculi. Anal and genital plates as pale as cauda. Metric and meristic features in <xref ref-type="table" rid="T4">Table 4</xref>.</p></tp:treatment-sec><tp:treatment-sec sec-type="Types"><title>Types.</title><p>Holotype: Apterous viviparous female, on <italic><tp:taxon-name>Gypsophila</tp:taxon-name></italic> sp., Veria [road to Kastania] (Imanthia), Greece, 18-VI-1964, G. Remaudière <italic>leg</italic>. (sample 03026).</p></tp:treatment-sec><tp:treatment-sec sec-type="Etymology"><title>Etymology.</title><p>The specific name of the new species is an adjective that means inhabitant of Greece, in feminine.</p></tp:treatment-sec><tp:treatment-sec sec-type="Discussion"><title>Discussion.</title><p><italic><tp:taxon-name>Aphidura graeca</tp:taxon-name></italic> sp. n. lives on <italic><tp:taxon-name>Gypsophila</tp:taxon-name></italic>, as does <italic><tp:taxon-name>Aphidura gypsophilae</tp:taxon-name></italic>, and also <italic><tp:taxon-name>Aphidura pannonica</tp:taxon-name></italic>, which has been above recorded on this plant-genus for first time. The distinctive features of <italic><tp:taxon-name>Aphidura graeca</tp:taxon-name></italic> are summarized in the identification key to apterae of <italic><tp:taxon-name>Aphidura</tp:taxon-name></italic> in the general discussion and in the following modification to the key to aphids on <italic><tp:taxon-name>Gypsophila</tp:taxon-name></italic> (<xref ref-type="bibr" rid="B3">Blackman and Eastop 2006</xref>), to include <italic><tp:taxon-name>Aphidura graeca</tp:taxon-name></italic> and <italic><tp:taxon-name>Aphidura pannonica</tp:taxon-name></italic>, and also <italic><tp:taxon-name>Aphidura naimanica</tp:taxon-name></italic> and <italic><tp:taxon-name>Aphidura togaica</tp:taxon-name></italic>, which have recently been described (<xref ref-type="bibr" rid="B9">Kadyrbekov 2013</xref>):</p><table-wrap content-type="key" position="anchor" orientation="portrait"><table><tbody><tr><td rowspan="1" colspan="1">3</td><td rowspan="1" colspan="1">Anterior part of mesosternum with a pair of mammariform processes, ornamented with spinules</td><td rowspan="1" colspan="1">3A</td></tr><tr><td rowspan="1" colspan="1">–</td><td rowspan="1" colspan="1">Anterior part of mesosternum without a pair of mammariform processes</td><td rowspan="1" colspan="1">4</td></tr><tr><td rowspan="1" colspan="1">3A</td><td rowspan="1" colspan="1">SIPH markedly clavate</td><td rowspan="1" colspan="1">3B</td></tr><tr><td rowspan="1" colspan="1">–</td><td rowspan="1" colspan="1">SIPH not markedely clavate</td><td rowspan="1" colspan="1">3C</td></tr><tr><td rowspan="1" colspan="1">3B</td><td rowspan="1" colspan="1">ANT PT at least 1.40 times ANT III. Abdominal dorsum mostly membranous, and pale. SIPH pale</td><td rowspan="1" colspan="1"><italic><tp:taxon-name>Aphidura graeca</tp:taxon-name></italic></td></tr><tr><td rowspan="1" colspan="1">–</td><td rowspan="1" colspan="1">ANT PT at most 1.20 times ANT III. Abdominal dorsum with pigmented patches and sclerites. SIPH pigmented</td><td rowspan="1" colspan="1"><italic><tp:taxon-name>Aphidura naimanica</tp:taxon-name></italic></td></tr><tr><td rowspan="1" colspan="1">3C</td><td rowspan="1" colspan="1">Head, prothorax (with a complete or fragmented transversal band) and SIPH brown. Abdominal spinopleural patch variably developed and pigmented and sometimes fragmented or (often in small specimens) absent</td><td rowspan="1" colspan="1"><italic><tp:taxon-name>Aphidura pannonica</tp:taxon-name></italic></td></tr><tr><td rowspan="1" colspan="1">–</td><td rowspan="1" colspan="1">Head, prothorax and SIPH (sometimes brownish apicad) pale. Abdomen variable sclerotised and pigmented</td><td rowspan="1" colspan="1">3C</td></tr><tr><td rowspan="1" colspan="1">3D</td><td rowspan="1" colspan="1">ANT PT/BASE 3.4-4.4. R IV+V at least 1.0 times HT II</td><td rowspan="1" colspan="1"><italic><tp:taxon-name>Aphidura togaica</tp:taxon-name></italic></td></tr><tr><td rowspan="1" colspan="1">–</td><td rowspan="1" colspan="1">ANT PT/BASE 5.0-5.5. R IV+V shorter than HT II</td><td rowspan="1" colspan="1"><italic><tp:taxon-name>Aphidura gypsophilae</tp:taxon-name></italic></td></tr></tbody></table></table-wrap></tp:treatment-sec><tp:treatment-sec><!--Section generated to contain objects referenced in tp:taxon-treatment.--><fig id="F5" position="float" orientation="portrait"><label>Figure 5.</label><caption><p><bold>A</bold> <italic><tp:taxon-name>Aphidura amphorosiphon</tp:taxon-name></italic> sp. n. <bold>B</bold> <italic><tp:taxon-name>Aphidura pakistanensis</tp:taxon-name></italic> sp. n. <bold>C</bold> <italic><tp:taxon-name>Aphidura graeca</tp:taxon-name></italic> sp. n. <bold>D</bold> <italic><tp:taxon-name>Aphidura urmiensis</tp:taxon-name></italic> sp. n. <bold>A</bold> alatae viviparous female <bold>B–D</bold> apterous viviparous female <bold>B–D</bold> boxesmesosternum with mammariform processes. General scale bars 0.2 mm, boxes scale bar 0.01 mm.</p></caption><graphic xmlns:xlink="http://www.w3.org/1999/xlink" xlink:href="ZooKeys-318-001-g005.jpg" position="float" orientation="portrait" xlink:type="simple"/></fig><table-wrap id="T4" position="float" orientation="portrait"><label>Table 4.</label><caption><p>Metric and meristic features of apterous viviparous females of  <italic><tp:taxon-name>Aphidura pakistanensis</tp:taxon-name></italic> sp. n., <italic><tp:taxon-name>Aphidura graeca</tp:taxon-name></italic> sp. n., <italic><tp:taxon-name>Aphidura urmiensis</tp:taxon-name></italic> sp. n., and <italic><tp:taxon-name>Aphidura iranensis</tp:taxon-name></italic> sp. n.; n, number of measured specimens.&lt;br/&gt; </p></caption><table><tbody><tr><th rowspan="2" colspan="1"/><th rowspan="1" colspan="1"><bold><italic><tp:taxon-name>Aphidura pakistanensis</tp:taxon-name></italic></bold></th><th rowspan="1" colspan="1"><bold><italic><tp:taxon-name>Aphidura graeca</tp:taxon-name></italic></bold></th><th rowspan="1" colspan="1"><bold><italic><tp:taxon-name>Aphidura urmiensis</tp:taxon-name></italic></bold></th><th rowspan="1" colspan="1"><bold><italic><tp:taxon-name>Aphidura iranensis</tp:taxon-name></italic></bold></th></tr><tr><th rowspan="1" colspan="1"><bold>n = 4</bold></th><th rowspan="1" colspan="1"><bold>n = 1</bold></th><th rowspan="1" colspan="1"><bold>n = 20</bold></th><th rowspan="1" colspan="1"><bold>n = 6</bold></th></tr><tr><td rowspan="1" colspan="1">Body [mm]</td><td rowspan="1" colspan="1">1.725–1.850</td><td rowspan="1" colspan="1">1.838</td><td rowspan="1" colspan="1">1.900–2.125</td><td rowspan="1" colspan="1">1.100–1.300</td></tr><tr><td rowspan="1" colspan="1">Antenna [mm]</td><td rowspan="1" colspan="1">1.053–1.655</td><td rowspan="1" colspan="1">1.670</td><td rowspan="1" colspan="1">1.333–1.755</td><td rowspan="1" colspan="1">1.005–1.210</td></tr><tr><td rowspan="1" colspan="1">Antenna / Body [times]</td><td rowspan="1" colspan="1">0.59–0.89</td><td rowspan="1" colspan="1">0.91</td><td rowspan="1" colspan="1">0.67–0.84</td><td rowspan="1" colspan="1">0.80–1.08</td></tr><tr><td rowspan="1" colspan="1">Ant. segm. III [mm]</td><td rowspan="1" colspan="1">0.32–0.49</td><td rowspan="1" colspan="1">0.37–0.40</td><td rowspan="1" colspan="1">0.39–0.52</td><td rowspan="1" colspan="1">0.30–4.33</td></tr><tr><td rowspan="1" colspan="1">Ant. segm. IV [mm]</td><td rowspan="1" colspan="1">0.15–0.26</td><td rowspan="1" colspan="1">0.26–0.26</td><td rowspan="1" colspan="1">0.21–0.34</td><td rowspan="1" colspan="1">0.16–0.20</td></tr><tr><td rowspan="1" colspan="1">Ant. segm. V [mm]</td><td rowspan="1" colspan="1">0.14–0.20</td><td rowspan="1" colspan="1">0.19–0.2</td><td rowspan="1" colspan="1">0.15–0.21</td><td rowspan="1" colspan="1">0.14–0.16</td></tr><tr><td rowspan="1" colspan="1">Ant. segm. VI base [mm]</td><td rowspan="1" colspan="1">0.11–0.14</td><td rowspan="1" colspan="1">0.14</td><td rowspan="1" colspan="1">0.09–0.12</td><td rowspan="1" colspan="1">0.08–0.10</td></tr><tr><td rowspan="1" colspan="1">Ant. segm. VI [mm]</td><td rowspan="1" colspan="1">0.22–0.31</td><td rowspan="1" colspan="1">0.56</td><td rowspan="1" colspan="1">0.30–0.44</td><td rowspan="1" colspan="1">0.31–0.35</td></tr><tr><td rowspan="1" colspan="1">Ant. segm. VI processus terminalis/ Ant. segm. III [times]</td><td rowspan="1" colspan="1">0.63–0.80</td><td rowspan="1" colspan="1">1.51</td><td rowspan="1" colspan="1">0.65–0.95</td><td rowspan="1" colspan="1">0.96–1.13</td></tr><tr><td rowspan="1" colspan="1">Ant. segm. VI processus terminalis/ base [times]</td><td rowspan="1" colspan="1">2.00–2.39</td><td rowspan="1" colspan="1">4.00</td><td rowspan="1" colspan="1">2.78–4.00</td><td rowspan="1" colspan="1">3.18–4.53</td></tr><tr><td rowspan="1" colspan="1">Ultimate rostral segm. [mm]</td><td rowspan="1" colspan="1">0.10–0.12</td><td rowspan="1" colspan="1">0.13</td><td rowspan="1" colspan="1">0.13–0.15</td><td rowspan="1" colspan="1">0.10–0.11</td></tr><tr><td rowspan="1" colspan="1">Ultimate rostral segm. / its basal width [times]</td><td rowspan="1" colspan="1">1.10–2.00</td><td rowspan="1" colspan="1">1.86</td><td rowspan="1" colspan="1">2.36–2.64</td><td rowspan="1" colspan="1">2.20–2.50</td></tr><tr><td rowspan="1" colspan="1">Ultimate rostral segm. / Ant. segm. VI base [times]</td><td rowspan="1" colspan="1">0.85–1.00</td><td rowspan="1" colspan="1">0.93</td><td rowspan="1" colspan="1">1.17–1.61</td><td rowspan="1" colspan="1">1.08–1.26</td></tr><tr><td rowspan="1" colspan="1">Hind femur [mm]</td><td rowspan="1" colspan="1">0.39–0.52</td><td rowspan="1" colspan="1">0.55–0.54</td><td rowspan="1" colspan="1">0.48–0.59</td><td rowspan="1" colspan="1">0.33–0.37</td></tr><tr><td rowspan="1" colspan="1">Hind tibia [mm]</td><td rowspan="1" colspan="1">0.73–0.95</td><td rowspan="1" colspan="1">0.92–0.92</td><td rowspan="1" colspan="1">0.86–1.05</td><td rowspan="1" colspan="1">0.63–0.70</td></tr><tr><td rowspan="1" colspan="1">Hind tibia / Body [times]</td><td rowspan="1" colspan="1">0.41–0.51</td><td rowspan="1" colspan="1">0.50–0.50</td><td rowspan="1" colspan="1">0.44–0.52</td><td rowspan="1" colspan="1">0.49–0.62</td></tr><tr><td rowspan="1" colspan="1">Hind tarsus, 2nd segm. [mm]</td><td rowspan="1" colspan="1">0.11–0.13</td><td rowspan="1" colspan="1">0.14–0.13</td><td rowspan="1" colspan="1">0.10–0.12</td><td rowspan="1" colspan="1">0.09–0.10</td></tr><tr><td rowspan="1" colspan="1">Hind tarsus, 2nd segm. / Ultimate rostral segm. [times]</td><td rowspan="1" colspan="1">1.05–1.20</td><td rowspan="1" colspan="1">1.04–1.00</td><td rowspan="1" colspan="1">0.69–0.81</td><td rowspan="1" colspan="1">0.84–0.95</td></tr><tr><td rowspan="1" colspan="1">Abdominal Marginal papillae [number]</td><td rowspan="1" colspan="1">0</td><td rowspan="1" colspan="1">0</td><td rowspan="1" colspan="1">0</td><td rowspan="1" colspan="1">(0)2–4</td></tr><tr><td rowspan="1" colspan="1">Siphunculus [mm]</td><td rowspan="1" colspan="1">0.17–0.20</td><td rowspan="1" colspan="1">0.39</td><td rowspan="1" colspan="1">0.47–0.58</td><td rowspan="1" colspan="1">0.26–0.31</td></tr><tr><td rowspan="1" colspan="1">Siphundulus / Body [times]</td><td rowspan="1" colspan="1">0.09–0.11</td><td rowspan="1" colspan="1">0.21</td><td rowspan="1" colspan="1">0.23–0.29</td><td rowspan="1" colspan="1">0.21–0.27</td></tr><tr><td rowspan="1" colspan="1">Siphunculus / Ant. segm. III [times]</td><td rowspan="1" colspan="1">0.41–0.56</td><td rowspan="1" colspan="1">1.04</td><td rowspan="1" colspan="1">1.11–1.36</td><td rowspan="1" colspan="1">0.79–1.02</td></tr><tr><td rowspan="1" colspan="1">Siphunculus / its basal width [times]</td><td rowspan="1" colspan="1">2.62–3.18</td><td rowspan="1" colspan="1">5.50</td><td rowspan="1" colspan="1">4.14–5.50</td><td rowspan="1" colspan="1">3.86–6.56</td></tr><tr><td rowspan="1" colspan="1">Siphuncular widths, maximal / basal [times]</td><td rowspan="1" colspan="1">0.69–0.82</td><td rowspan="1" colspan="1">0.79</td><td rowspan="1" colspan="1">0.44–0.67</td><td rowspan="1" colspan="1">0.61–0.89</td></tr><tr><td rowspan="1" colspan="1">Siphuncular widths, maximal / minimal [times]</td><td rowspan="1" colspan="1">1.00–1.06</td><td rowspan="1" colspan="1">1.38</td><td rowspan="1" colspan="1">1.00–1.00</td><td rowspan="1" colspan="1">1.06–1.13</td></tr><tr><td rowspan="1" colspan="1">Siphuncular minimal width / Hind tibia, diameter at middle [times]</td><td rowspan="1" colspan="1">1.42–1.50</td><td rowspan="1" colspan="1">0.94</td><td rowspan="1" colspan="1">1.24–1.65</td><td rowspan="1" colspan="1">1.25–1.89</td></tr><tr><td rowspan="1" colspan="1">Cauda [mm]</td><td rowspan="1" colspan="1">0.11–0.14</td><td rowspan="1" colspan="1">0.23</td><td rowspan="1" colspan="1">0.18–0.24</td><td rowspan="1" colspan="1">0.11–0.12</td></tr><tr><td rowspan="1" colspan="1">Cauda / Siphunculus [times]</td><td rowspan="1" colspan="1">0.55–0.82</td><td rowspan="1" colspan="1">0.60</td><td rowspan="1" colspan="1">0.33–0.45</td><td rowspan="1" colspan="1">0.37–0.40</td></tr><tr><td rowspan="1" colspan="1">Cauda / its basal width [times]</td><td rowspan="1" colspan="1">0.71-0.00</td><td rowspan="1" colspan="1">1.80</td><td rowspan="1" colspan="1">1.20–1.60</td><td rowspan="1" colspan="1">0.92–1.05</td></tr><tr><td rowspan="1" colspan="1">Setae on …</td><td rowspan="1" colspan="1"/><td rowspan="1" colspan="1"/><td rowspan="1" colspan="1"/><td rowspan="1" colspan="1"/></tr><tr><td rowspan="1" colspan="1">… Frons [μm]</td><td rowspan="1" colspan="1">8–10</td><td rowspan="1" colspan="1">9</td><td rowspan="1" colspan="1">33–45</td><td rowspan="1" colspan="1">5–10</td></tr><tr><td rowspan="1" colspan="1">… Frons / b. d. Ant. segm. III [times]</td><td rowspan="1" colspan="1">0.38–0.44</td><td rowspan="1" colspan="1">0.39</td><td rowspan="1" colspan="1">1.40–2.12</td><td rowspan="1" colspan="1">0.25–0.67</td></tr><tr><td rowspan="1" colspan="1">… Vertex [μm]</td><td rowspan="1" colspan="1">8–10</td><td rowspan="1" colspan="1">8</td><td rowspan="1" colspan="1">25–40</td><td rowspan="1" colspan="1">8</td></tr><tr><td rowspan="1" colspan="1">… Vertex / b. d. Ant. segm. III [times]</td><td rowspan="1" colspan="1">0.38–0.57</td><td rowspan="1" colspan="1">0.3</td><td rowspan="1" colspan="1">1.1–1.9</td><td rowspan="1" colspan="1">0.4–0.5</td></tr><tr><td rowspan="1" colspan="1">… Ant. segm. III [μm]</td><td rowspan="1" colspan="1">8–10</td><td rowspan="1" colspan="1">10</td><td rowspan="1" colspan="1">14–21</td><td rowspan="1" colspan="1">5–8</td></tr><tr><td rowspan="1" colspan="1">… Ant. segm III / b. d. Ant. segm. III [times]</td><td rowspan="1" colspan="1">0.4–0.6</td><td rowspan="1" colspan="1">0.4</td><td rowspan="1" colspan="1">0.6–0.9</td><td rowspan="1" colspan="1">0.3–0.5</td></tr><tr><td rowspan="1" colspan="1">… Ultimate rostral segm. [number]</td><td rowspan="1" colspan="1">5–7</td><td rowspan="1" colspan="1">13</td><td rowspan="1" colspan="1">10–15</td><td rowspan="1" colspan="1">8–11</td></tr><tr><td rowspan="1" colspan="1">… Hind femur, dorsal [μm]</td><td rowspan="1" colspan="1">10–13</td><td rowspan="1" colspan="1">5</td><td rowspan="1" colspan="1">13–20</td><td rowspan="1" colspan="1">3–5</td></tr><tr><td rowspan="1" colspan="1">… Hind femur, ventral [μm]</td><td rowspan="1" colspan="1">13–18</td><td rowspan="1" colspan="1">13</td><td rowspan="1" colspan="1">25–40</td><td rowspan="1" colspan="1">8–10</td></tr><tr><td rowspan="1" colspan="1">… Hind tibia, dorsal, at middle [μm]</td><td rowspan="1" colspan="1">20–25</td><td rowspan="1" colspan="1">18</td><td rowspan="1" colspan="1">25–38</td><td rowspan="1" colspan="1">15–23</td></tr><tr><td rowspan="1" colspan="1">… Hind tibia, dorsal / Tibial diameter (at middle) [times]</td><td rowspan="1" colspan="1">0.7–0.8</td><td rowspan="1" colspan="1">0.41</td><td rowspan="1" colspan="1">0.6–0.9</td><td rowspan="1" colspan="1">0.6–0. 9</td></tr><tr><td rowspan="1" colspan="1">… Hind tarsus, first segm. [number]</td><td rowspan="1" colspan="1">2–3</td><td rowspan="1" colspan="1">2–3</td><td rowspan="1" colspan="1">2–3</td><td rowspan="1" colspan="1">2–3</td></tr><tr><td rowspan="1" colspan="1">… Abdominal segm.s 2-4 [μm]</td><td rowspan="1" colspan="1">10–10</td><td rowspan="1" colspan="1">3</td><td rowspan="1" colspan="1">15–23</td><td rowspan="1" colspan="1">4–8</td></tr><tr><td rowspan="1" colspan="1">… Abdominal segm.s 2-4 / b. d. Ant. segm. III [times]</td><td rowspan="1" colspan="1">0.4–0.6</td><td rowspan="1" colspan="1">0.11</td><td rowspan="1" colspan="1">0.7–1.1</td><td rowspan="1" colspan="1">0.2–0.4</td></tr><tr><td rowspan="1" colspan="1">… Abdominal segm. 8 [μm]</td><td rowspan="1" colspan="1">20–25</td><td rowspan="1" colspan="1">10</td><td rowspan="1" colspan="1">23–38</td><td rowspan="1" colspan="1">8–15</td></tr><tr><td rowspan="1" colspan="1">… Abdominal segm. 8 / b. d. Ant. segm. III [times]</td><td rowspan="1" colspan="1">1.0–1.4</td><td rowspan="1" colspan="1">0.44</td><td rowspan="1" colspan="1">1.0–1.8</td><td rowspan="1" colspan="1">0.4–0.9</td></tr><tr><td rowspan="1" colspan="1">… Abdominal segm. 8 [number]</td><td rowspan="1" colspan="1">4–5</td><td rowspan="1" colspan="1">2</td><td rowspan="1" colspan="1">3–5</td><td rowspan="1" colspan="1">4</td></tr><tr><td rowspan="1" colspan="1">… Ventro-abdominal [μm]</td><td rowspan="1" colspan="1">20–38</td><td rowspan="1" colspan="1">28</td><td rowspan="1" colspan="1">30–45</td><td rowspan="1" colspan="1">11–16</td></tr><tr><td rowspan="1" colspan="1">… Genital plate, discal [number]</td><td rowspan="1" colspan="1">2</td><td rowspan="1" colspan="1">2</td><td rowspan="1" colspan="1">2</td><td rowspan="1" colspan="1">2</td></tr><tr><td rowspan="1" colspan="1">… Genital plate, marginal [number]</td><td rowspan="1" colspan="1">10–14</td><td rowspan="1" colspan="1">13</td><td rowspan="1" colspan="1">9–18</td><td rowspan="1" colspan="1">7–10</td></tr><tr><td rowspan="1" colspan="1">… Cauda [number]</td><td rowspan="1" colspan="1">6–8</td><td rowspan="1" colspan="1">7</td><td rowspan="1" colspan="1">9–14</td><td rowspan="1" colspan="1">6–6</td></tr></tbody></table><table-wrap-foot><fn><p>NOTE. Used abbreviations: Ant., Antennal; b. d., basal diameter; n, number of measured specimens; segm., segment.</p></fn></table-wrap-foot></table-wrap></tp:treatment-sec><ref-list><ref id="B3"><mixed-citation xmlns:xlink="http://www.w3.org/1999/xlink" xlink:type="simple"><person-group><name name-style="western"><surname>Blackman</surname><given-names>RL</given-names></name><name name-style="western"><surname>Eastop</surname><given-names>VF</given-names></name></person-group> (<year>2006</year>) <source>Aphids on the World’s herbaceous plants and shrubs. Volume 1 Host Lists. Volume 2 The Aphids. John Wiley and Sons Ltd. Chichester, United Kingdom, 8+1439 pp. Actualized 2013: Aphids on the World’s plants. An online identification and informative guide. <ext-link ext-link-type="uri" xlink:href="http://www.aphidsonworldsplants.info" xlink:type="simple">http://www.aphidsonworldsplants.info</ext-link> [accessed April 2013]</source></mixed-citation></ref><ref id="B9"><mixed-citation xmlns:xlink="http://www.w3.org/1999/xlink" xlink:type="simple"><person-group><name name-style="western"><surname>Kadyrbekov</surname><given-names>RK</given-names></name></person-group> (<year>2013</year>) <article-title>Materiali po sistematike tlei roda <italic>Aphidura</italic> Hille Ris Lambers, 1956 (Homoptera, Aphididae)</article-title>. <source>Zoologicheskii Zhurnal</source><volume>92</volume> (<issue>1</issue>): <fpage>34</fpage>-<lpage>49</lpage>. doi: <ext-link ext-link-type="uri" xlink:href="http://dx.doi.org/10.7868/S0044513413010078" xlink:type="simple">10.7868/S0044513413010078</ext-link></mixed-citation></ref></ref-list></tp:taxon-treatment>
