# Supplementary material for: The genus Aphidura (Hemiptera, Aphididae) in the collection of the Muséum national d’Histoire naturelle of Paris, with six new species
Source: Zookeys. 2013 Jul 23;(318):1–33. doi: 10.3897/zookeys.318.5693 (PMC3744201; doi:10.3897/zookeys.318.5693)
Supplement: XML Treatment for Aphidura iranensis [file zookeys.318.5693-treatment6.xml]

<!DOCTYPE tp:taxon-treatment
  PUBLIC "-//TaxonX//DTD Taxonomic Treatment Publishing DTD v0 20100105//EN" "tax-treatment-NSO.dtd">
<tp:taxon-treatment xmlns:tp="http://www.plazi.org/taxpub"><tp:treatment-meta><mixed-citation publication-type="journal"><person-group><name><surname>Nieto Nafría</surname><given-names>Juan-Manuel</given-names></name><name><surname>Mier Durante</surname><given-names>Milagros-Pilar</given-names></name><name><surname>Remaudière</surname><given-names>Georges</given-names></name></person-group><article-title>The genus
                    <italic>Aphidura</italic> (Hemiptera, Aphididae) in the collection of the
                    <italic>Muséum national d’Histoire naturelle</italic> of Paris, with six new species</article-title><source>Zookeys</source><day>23</day><month>7</month><year>2013</year><volume>2013</volume><issue>318</issue><fpage>1</fpage><lpage>33</lpage><pub-id pub-id-type="doi">10.3897/zookeys.318.5693</pub-id></mixed-citation></tp:treatment-meta><tp:nomenclature><tp:taxon-name>
                            <tp:taxon-name-part taxon-name-part-type="genus">Aphidura</tp:taxon-name-part>
                            <tp:taxon-name-part taxon-name-part-type="species">iranensis</tp:taxon-name-part>
                            <object-id xmlns:xlink="http://www.w3.org/1999/xlink" xlink:type="simple">urn:lsid:zoobank.org:act:B6A4D5D2-4826-4C5D-AF94-EFE0DCFF4A2C</object-id>
                            <object-id xmlns:xlink="http://www.w3.org/1999/xlink" xlink:type="simple">http://species-id.net/wiki/Aphidura_iranensis</object-id>
                        </tp:taxon-name><tp:taxon-status xmlns:xlink="http://www.w3.org/1999/xlink" xlink:type="simple">sp. n.</tp:taxon-status></tp:nomenclature><tp:treatment-sec sec-type="Apterous viviparous female"><title>Apterous viviparous female</title><p>(<xref ref-type="fig" rid="F6">Fig. 6A</xref>). Colour in life unknown. Head brown. Vertex with spinules disposed in scattered groups. Prothorax and at least some of abdominal segment 2-4 with small marginal tubercles; abdominal segment 8 with 0-2, most frequently 1, small spinal tubercles. Mesosternal mammariform processes rounded and pale. Dorsal pigmentation and sclerotisation very variable. In several specimens (holotype included) prothorax with a complete band, mesothorax with a band with lateral windows, metathorax with two large spinopleural sclerites; abdominal segments 1-5 with several setiferous marginal sclerites, and a spinopleural patch, which has irregular edges and windows and may be coalesced with the metathoracic sclerites; abdominal segment 6 with small intersiphuncular and two postsiphuncular sclerites; segments 7 and 8 with brownish band; intersegmental sclerites are embodied in the above; spiracular sclerites inconspicuous. In less sclerotized and paler specimens the bands and patch <!--PageBreak--><!--PageBreak-->are broken. Siphunculi slightly swollen, ornamented with denticulate scales, and paler than cephalic dorsum and dorsal thoracic-abdominal sclerotized areas. Cauda thin triangular, paler than siphunculi. Genital plate pale; anal plate coloured like cauda. Metric and meristic features in <xref ref-type="table" rid="T4">Table 4</xref>.</p></tp:treatment-sec><tp:treatment-sec sec-type="Types"><title>Types.</title><p>Holotype: Apterous viviparous female (specimen 1), on <italic><tp:taxon-name>Prunus</tp:taxon-name></italic> sp., Khoy [30 km North] (West Azerbaijan), Iran, 1700 m, 7-VIII-1955, G. Remaudière <italic>leg.</italic> (sample i982). Paratypes: 5 apterous viviparous females, with the same collecting data as holotype.</p></tp:treatment-sec><tp:treatment-sec sec-type="Etymology"><title>Etymology.</title><p>The specific name of the new species, <italic>iranensis</italic>, is an adjective that refers to Iran, in feminine.</p></tp:treatment-sec><tp:treatment-sec sec-type="Discussion"><title>Discussion.</title><p><italic><tp:taxon-name>Aphidura iranensis</tp:taxon-name></italic> sp. n. is the second species of the genus living on species of <italic><tp:taxon-name>Prunus</tp:taxon-name></italic>. Its distinctive features are summarized in the identification key to apterae of <italic><tp:taxon-name>Aphidura</tp:taxon-name></italic> in the general discussion, and in the following modification to the key to aphids on <italic><tp:taxon-name>Prunus</tp:taxon-name></italic> (<xref ref-type="bibr" rid="B2">Blackman and Eastop 1994</xref>) for addition of <italic><tp:taxon-name>Aphidura iranensis</tp:taxon-name></italic>:</p><table-wrap content-type="key" position="anchor" orientation="portrait"><table><tbody><tr><td rowspan="1" colspan="1">7</td><td rowspan="1" colspan="1">[without modification]</td><td rowspan="1" colspan="1">8</td></tr><tr><td rowspan="1" colspan="1">–</td><td rowspan="1" colspan="1">Head capsule with spiculose (sometimes delicate) or nodulose ornamentation</td><td rowspan="1" colspan="1">30</td></tr><tr><td rowspan="1" colspan="1">32</td><td rowspan="1" colspan="1">Anterior part of mesosternum with a pair of spinal mammariform processes, ornamented with spinules (Fig. 89B)</td><td rowspan="1" colspan="1">32B</td></tr><tr><td rowspan="1" colspan="1">–</td><td rowspan="1" colspan="1">[without modification]</td><td rowspan="1" colspan="1">33</td></tr><tr><td rowspan="1" colspan="1">32B</td><td rowspan="1" colspan="1">A continuous sclerotic and dark shield on (metanotum) ABD TERG 1-6(7), including marginal areas; and dorsum of other thoracic segments with sclerotic dark bands. ABD TERG 1-4 without marginal tubercles, and ABD TERG 8 without spinal tubercles</td><td rowspan="1" colspan="1"><italic><tp:taxon-name>Aphidura bozhkoae</tp:taxon-name></italic></td></tr><tr><td rowspan="1" colspan="1">–</td><td rowspan="1" colspan="1">A continuous dorsal sclerotic shield absent; dorsum of thoracic segments with sclerotic bands, and ABD TERG 1-5(7) with spinal and pleural sclerites or patches, which may be coalescing. ABD TERG 2-4 frequently with marginal tubercles, and ABD TERG 8 frequently with spinal tubercles</td><td rowspan="1" colspan="1"><italic><tp:taxon-name>Aphidura iranensis</tp:taxon-name></italic></td></tr></tbody></table></table-wrap></tp:treatment-sec><tp:treatment-sec><!--Section generated to contain objects referenced in tp:taxon-treatment.--><fig id="F6" position="float" orientation="portrait"><label>Figure 6.</label><caption><p><bold>A</bold> <italic><tp:taxon-name>Aphidura iranensis</tp:taxon-name></italic> sp. n. <bold>B</bold> <italic><tp:taxon-name>Aphidura acanthophylli</tp:taxon-name></italic> <bold>C</bold> <italic><tp:taxon-name>Aphidura gypsophilae</tp:taxon-name></italic> <bold>A–C</bold> apterous viviparous female <bold>A</bold> box mesosternum with mammariform processes. General scale bars 0.2 mm, box scale bar 0.01 mm.</p></caption><graphic xmlns:xlink="http://www.w3.org/1999/xlink" xlink:href="ZooKeys-318-001-g006.jpg" position="float" orientation="portrait" xlink:type="simple"/></fig><table-wrap id="T4" position="float" orientation="portrait"><label>Table 4.</label><caption><p>Metric and meristic features of apterous viviparous females of  <italic><tp:taxon-name>Aphidura pakistanensis</tp:taxon-name></italic> sp. n., <italic><tp:taxon-name>Aphidura graeca</tp:taxon-name></italic> sp. n., <italic><tp:taxon-name>Aphidura urmiensis</tp:taxon-name></italic> sp. n., and <italic><tp:taxon-name>Aphidura iranensis</tp:taxon-name></italic> sp. n.; n, number of measured specimens.&lt;br/&gt; </p></caption><table><tbody><tr><th rowspan="2" colspan="1"/><th rowspan="1" colspan="1"><bold><italic><tp:taxon-name>Aphidura pakistanensis</tp:taxon-name></italic></bold></th><th rowspan="1" colspan="1"><bold><italic><tp:taxon-name>Aphidura graeca</tp:taxon-name></italic></bold></th><th rowspan="1" colspan="1"><bold><italic><tp:taxon-name>Aphidura urmiensis</tp:taxon-name></italic></bold></th><th rowspan="1" colspan="1"><bold><italic><tp:taxon-name>Aphidura iranensis</tp:taxon-name></italic></bold></th></tr><tr><th rowspan="1" colspan="1"><bold>n = 4</bold></th><th rowspan="1" colspan="1"><bold>n = 1</bold></th><th rowspan="1" colspan="1"><bold>n = 20</bold></th><th rowspan="1" colspan="1"><bold>n = 6</bold></th></tr><tr><td rowspan="1" colspan="1">Body [mm]</td><td rowspan="1" colspan="1">1.725–1.850</td><td rowspan="1" colspan="1">1.838</td><td rowspan="1" colspan="1">1.900–2.125</td><td rowspan="1" colspan="1">1.100–1.300</td></tr><tr><td rowspan="1" colspan="1">Antenna [mm]</td><td rowspan="1" colspan="1">1.053–1.655</td><td rowspan="1" colspan="1">1.670</td><td rowspan="1" colspan="1">1.333–1.755</td><td rowspan="1" colspan="1">1.005–1.210</td></tr><tr><td rowspan="1" colspan="1">Antenna / Body [times]</td><td rowspan="1" colspan="1">0.59–0.89</td><td rowspan="1" colspan="1">0.91</td><td rowspan="1" colspan="1">0.67–0.84</td><td rowspan="1" colspan="1">0.80–1.08</td></tr><tr><td rowspan="1" colspan="1">Ant. segm. III [mm]</td><td rowspan="1" colspan="1">0.32–0.49</td><td rowspan="1" colspan="1">0.37–0.40</td><td rowspan="1" colspan="1">0.39–0.52</td><td rowspan="1" colspan="1">0.30–4.33</td></tr><tr><td rowspan="1" colspan="1">Ant. segm. IV [mm]</td><td rowspan="1" colspan="1">0.15–0.26</td><td rowspan="1" colspan="1">0.26–0.26</td><td rowspan="1" colspan="1">0.21–0.34</td><td rowspan="1" colspan="1">0.16–0.20</td></tr><tr><td rowspan="1" colspan="1">Ant. segm. V [mm]</td><td rowspan="1" colspan="1">0.14–0.20</td><td rowspan="1" colspan="1">0.19–0.2</td><td rowspan="1" colspan="1">0.15–0.21</td><td rowspan="1" colspan="1">0.14–0.16</td></tr><tr><td rowspan="1" colspan="1">Ant. segm. VI base [mm]</td><td rowspan="1" colspan="1">0.11–0.14</td><td rowspan="1" colspan="1">0.14</td><td rowspan="1" colspan="1">0.09–0.12</td><td rowspan="1" colspan="1">0.08–0.10</td></tr><tr><td rowspan="1" colspan="1">Ant. segm. VI [mm]</td><td rowspan="1" colspan="1">0.22–0.31</td><td rowspan="1" colspan="1">0.56</td><td rowspan="1" colspan="1">0.30–0.44</td><td rowspan="1" colspan="1">0.31–0.35</td></tr><tr><td rowspan="1" colspan="1">Ant. segm. VI processus terminalis/ Ant. segm. III [times]</td><td rowspan="1" colspan="1">0.63–0.80</td><td rowspan="1" colspan="1">1.51</td><td rowspan="1" colspan="1">0.65–0.95</td><td rowspan="1" colspan="1">0.96–1.13</td></tr><tr><td rowspan="1" colspan="1">Ant. segm. VI processus terminalis/ base [times]</td><td rowspan="1" colspan="1">2.00–2.39</td><td rowspan="1" colspan="1">4.00</td><td rowspan="1" colspan="1">2.78–4.00</td><td rowspan="1" colspan="1">3.18–4.53</td></tr><tr><td rowspan="1" colspan="1">Ultimate rostral segm. [mm]</td><td rowspan="1" colspan="1">0.10–0.12</td><td rowspan="1" colspan="1">0.13</td><td rowspan="1" colspan="1">0.13–0.15</td><td rowspan="1" colspan="1">0.10–0.11</td></tr><tr><td rowspan="1" colspan="1">Ultimate rostral segm. / its basal width [times]</td><td rowspan="1" colspan="1">1.10–2.00</td><td rowspan="1" colspan="1">1.86</td><td rowspan="1" colspan="1">2.36–2.64</td><td rowspan="1" colspan="1">2.20–2.50</td></tr><tr><td rowspan="1" colspan="1">Ultimate rostral segm. / Ant. segm. VI base [times]</td><td rowspan="1" colspan="1">0.85–1.00</td><td rowspan="1" colspan="1">0.93</td><td rowspan="1" colspan="1">1.17–1.61</td><td rowspan="1" colspan="1">1.08–1.26</td></tr><tr><td rowspan="1" colspan="1">Hind femur [mm]</td><td rowspan="1" colspan="1">0.39–0.52</td><td rowspan="1" colspan="1">0.55–0.54</td><td rowspan="1" colspan="1">0.48–0.59</td><td rowspan="1" colspan="1">0.33–0.37</td></tr><tr><td rowspan="1" colspan="1">Hind tibia [mm]</td><td rowspan="1" colspan="1">0.73–0.95</td><td rowspan="1" colspan="1">0.92–0.92</td><td rowspan="1" colspan="1">0.86–1.05</td><td rowspan="1" colspan="1">0.63–0.70</td></tr><tr><td rowspan="1" colspan="1">Hind tibia / Body [times]</td><td rowspan="1" colspan="1">0.41–0.51</td><td rowspan="1" colspan="1">0.50–0.50</td><td rowspan="1" colspan="1">0.44–0.52</td><td rowspan="1" colspan="1">0.49–0.62</td></tr><tr><td rowspan="1" colspan="1">Hind tarsus, 2nd segm. [mm]</td><td rowspan="1" colspan="1">0.11–0.13</td><td rowspan="1" colspan="1">0.14–0.13</td><td rowspan="1" colspan="1">0.10–0.12</td><td rowspan="1" colspan="1">0.09–0.10</td></tr><tr><td rowspan="1" colspan="1">Hind tarsus, 2nd segm. / Ultimate rostral segm. [times]</td><td rowspan="1" colspan="1">1.05–1.20</td><td rowspan="1" colspan="1">1.04–1.00</td><td rowspan="1" colspan="1">0.69–0.81</td><td rowspan="1" colspan="1">0.84–0.95</td></tr><tr><td rowspan="1" colspan="1">Abdominal Marginal papillae [number]</td><td rowspan="1" colspan="1">0</td><td rowspan="1" colspan="1">0</td><td rowspan="1" colspan="1">0</td><td rowspan="1" colspan="1">(0)2–4</td></tr><tr><td rowspan="1" colspan="1">Siphunculus [mm]</td><td rowspan="1" colspan="1">0.17–0.20</td><td rowspan="1" colspan="1">0.39</td><td rowspan="1" colspan="1">0.47–0.58</td><td rowspan="1" colspan="1">0.26–0.31</td></tr><tr><td rowspan="1" colspan="1">Siphundulus / Body [times]</td><td rowspan="1" colspan="1">0.09–0.11</td><td rowspan="1" colspan="1">0.21</td><td rowspan="1" colspan="1">0.23–0.29</td><td rowspan="1" colspan="1">0.21–0.27</td></tr><tr><td rowspan="1" colspan="1">Siphunculus / Ant. segm. III [times]</td><td rowspan="1" colspan="1">0.41–0.56</td><td rowspan="1" colspan="1">1.04</td><td rowspan="1" colspan="1">1.11–1.36</td><td rowspan="1" colspan="1">0.79–1.02</td></tr><tr><td rowspan="1" colspan="1">Siphunculus / its basal width [times]</td><td rowspan="1" colspan="1">2.62–3.18</td><td rowspan="1" colspan="1">5.50</td><td rowspan="1" colspan="1">4.14–5.50</td><td rowspan="1" colspan="1">3.86–6.56</td></tr><tr><td rowspan="1" colspan="1">Siphuncular widths, maximal / basal [times]</td><td rowspan="1" colspan="1">0.69–0.82</td><td rowspan="1" colspan="1">0.79</td><td rowspan="1" colspan="1">0.44–0.67</td><td rowspan="1" colspan="1">0.61–0.89</td></tr><tr><td rowspan="1" colspan="1">Siphuncular widths, maximal / minimal [times]</td><td rowspan="1" colspan="1">1.00–1.06</td><td rowspan="1" colspan="1">1.38</td><td rowspan="1" colspan="1">1.00–1.00</td><td rowspan="1" colspan="1">1.06–1.13</td></tr><tr><td rowspan="1" colspan="1">Siphuncular minimal width / Hind tibia, diameter at middle [times]</td><td rowspan="1" colspan="1">1.42–1.50</td><td rowspan="1" colspan="1">0.94</td><td rowspan="1" colspan="1">1.24–1.65</td><td rowspan="1" colspan="1">1.25–1.89</td></tr><tr><td rowspan="1" colspan="1">Cauda [mm]</td><td rowspan="1" colspan="1">0.11–0.14</td><td rowspan="1" colspan="1">0.23</td><td rowspan="1" colspan="1">0.18–0.24</td><td rowspan="1" colspan="1">0.11–0.12</td></tr><tr><td rowspan="1" colspan="1">Cauda / Siphunculus [times]</td><td rowspan="1" colspan="1">0.55–0.82</td><td rowspan="1" colspan="1">0.60</td><td rowspan="1" colspan="1">0.33–0.45</td><td rowspan="1" colspan="1">0.37–0.40</td></tr><tr><td rowspan="1" colspan="1">Cauda / its basal width [times]</td><td rowspan="1" colspan="1">0.71-0.00</td><td rowspan="1" colspan="1">1.80</td><td rowspan="1" colspan="1">1.20–1.60</td><td rowspan="1" colspan="1">0.92–1.05</td></tr><tr><td rowspan="1" colspan="1">Setae on …</td><td rowspan="1" colspan="1"/><td rowspan="1" colspan="1"/><td rowspan="1" colspan="1"/><td rowspan="1" colspan="1"/></tr><tr><td rowspan="1" colspan="1">… Frons [μm]</td><td rowspan="1" colspan="1">8–10</td><td rowspan="1" colspan="1">9</td><td rowspan="1" colspan="1">33–45</td><td rowspan="1" colspan="1">5–10</td></tr><tr><td rowspan="1" colspan="1">… Frons / b. d. Ant. segm. III [times]</td><td rowspan="1" colspan="1">0.38–0.44</td><td rowspan="1" colspan="1">0.39</td><td rowspan="1" colspan="1">1.40–2.12</td><td rowspan="1" colspan="1">0.25–0.67</td></tr><tr><td rowspan="1" colspan="1">… Vertex [μm]</td><td rowspan="1" colspan="1">8–10</td><td rowspan="1" colspan="1">8</td><td rowspan="1" colspan="1">25–40</td><td rowspan="1" colspan="1">8</td></tr><tr><td rowspan="1" colspan="1">… Vertex / b. d. Ant. segm. III [times]</td><td rowspan="1" colspan="1">0.38–0.57</td><td rowspan="1" colspan="1">0.3</td><td rowspan="1" colspan="1">1.1–1.9</td><td rowspan="1" colspan="1">0.4–0.5</td></tr><tr><td rowspan="1" colspan="1">… Ant. segm. III [μm]</td><td rowspan="1" colspan="1">8–10</td><td rowspan="1" colspan="1">10</td><td rowspan="1" colspan="1">14–21</td><td rowspan="1" colspan="1">5–8</td></tr><tr><td rowspan="1" colspan="1">… Ant. segm III / b. d. Ant. segm. III [times]</td><td rowspan="1" colspan="1">0.4–0.6</td><td rowspan="1" colspan="1">0.4</td><td rowspan="1" colspan="1">0.6–0.9</td><td rowspan="1" colspan="1">0.3–0.5</td></tr><tr><td rowspan="1" colspan="1">… Ultimate rostral segm. [number]</td><td rowspan="1" colspan="1">5–7</td><td rowspan="1" colspan="1">13</td><td rowspan="1" colspan="1">10–15</td><td rowspan="1" colspan="1">8–11</td></tr><tr><td rowspan="1" colspan="1">… Hind femur, dorsal [μm]</td><td rowspan="1" colspan="1">10–13</td><td rowspan="1" colspan="1">5</td><td rowspan="1" colspan="1">13–20</td><td rowspan="1" colspan="1">3–5</td></tr><tr><td rowspan="1" colspan="1">… Hind femur, ventral [μm]</td><td rowspan="1" colspan="1">13–18</td><td rowspan="1" colspan="1">13</td><td rowspan="1" colspan="1">25–40</td><td rowspan="1" colspan="1">8–10</td></tr><tr><td rowspan="1" colspan="1">… Hind tibia, dorsal, at middle [μm]</td><td rowspan="1" colspan="1">20–25</td><td rowspan="1" colspan="1">18</td><td rowspan="1" colspan="1">25–38</td><td rowspan="1" colspan="1">15–23</td></tr><tr><td rowspan="1" colspan="1">… Hind tibia, dorsal / Tibial diameter (at middle) [times]</td><td rowspan="1" colspan="1">0.7–0.8</td><td rowspan="1" colspan="1">0.41</td><td rowspan="1" colspan="1">0.6–0.9</td><td rowspan="1" colspan="1">0.6–0. 9</td></tr><tr><td rowspan="1" colspan="1">… Hind tarsus, first segm. [number]</td><td rowspan="1" colspan="1">2–3</td><td rowspan="1" colspan="1">2–3</td><td rowspan="1" colspan="1">2–3</td><td rowspan="1" colspan="1">2–3</td></tr><tr><td rowspan="1" colspan="1">… Abdominal segm.s 2-4 [μm]</td><td rowspan="1" colspan="1">10–10</td><td rowspan="1" colspan="1">3</td><td rowspan="1" colspan="1">15–23</td><td rowspan="1" colspan="1">4–8</td></tr><tr><td rowspan="1" colspan="1">… Abdominal segm.s 2-4 / b. d. Ant. segm. III [times]</td><td rowspan="1" colspan="1">0.4–0.6</td><td rowspan="1" colspan="1">0.11</td><td rowspan="1" colspan="1">0.7–1.1</td><td rowspan="1" colspan="1">0.2–0.4</td></tr><tr><td rowspan="1" colspan="1">… Abdominal segm. 8 [μm]</td><td rowspan="1" colspan="1">20–25</td><td rowspan="1" colspan="1">10</td><td rowspan="1" colspan="1">23–38</td><td rowspan="1" colspan="1">8–15</td></tr><tr><td rowspan="1" colspan="1">… Abdominal segm. 8 / b. d. Ant. segm. III [times]</td><td rowspan="1" colspan="1">1.0–1.4</td><td rowspan="1" colspan="1">0.44</td><td rowspan="1" colspan="1">1.0–1.8</td><td rowspan="1" colspan="1">0.4–0.9</td></tr><tr><td rowspan="1" colspan="1">… Abdominal segm. 8 [number]</td><td rowspan="1" colspan="1">4–5</td><td rowspan="1" colspan="1">2</td><td rowspan="1" colspan="1">3–5</td><td rowspan="1" colspan="1">4</td></tr><tr><td rowspan="1" colspan="1">… Ventro-abdominal [μm]</td><td rowspan="1" colspan="1">20–38</td><td rowspan="1" colspan="1">28</td><td rowspan="1" colspan="1">30–45</td><td rowspan="1" colspan="1">11–16</td></tr><tr><td rowspan="1" colspan="1">… Genital plate, discal [number]</td><td rowspan="1" colspan="1">2</td><td rowspan="1" colspan="1">2</td><td rowspan="1" colspan="1">2</td><td rowspan="1" colspan="1">2</td></tr><tr><td rowspan="1" colspan="1">… Genital plate, marginal [number]</td><td rowspan="1" colspan="1">10–14</td><td rowspan="1" colspan="1">13</td><td rowspan="1" colspan="1">9–18</td><td rowspan="1" colspan="1">7–10</td></tr><tr><td rowspan="1" colspan="1">… Cauda [number]</td><td rowspan="1" colspan="1">6–8</td><td rowspan="1" colspan="1">7</td><td rowspan="1" colspan="1">9–14</td><td rowspan="1" colspan="1">6–6</td></tr></tbody></table><table-wrap-foot><fn><p>NOTE. Used abbreviations: Ant., Antennal; b. d., basal diameter; n, number of measured specimens; segm., segment.</p></fn></table-wrap-foot></table-wrap></tp:treatment-sec><ref-list><ref id="B2"><mixed-citation xmlns:xlink="http://www.w3.org/1999/xlink" xlink:type="simple"><person-group><name name-style="western"><surname>Blackman</surname><given-names>RL</given-names></name><name name-style="western"><surname>Eastop</surname><given-names>VF</given-names></name></person-group> (<year>1994</year>) <source>Aphids on the World’s Trees. CAB International, Wallingford, United Kingdom, 8+1004 pp. Actualized 2013: Aphids on the World’s plants. An online identification and informative guide. <ext-link ext-link-type="uri" xlink:href="http://www.aphidsonworldsplants.info" xlink:type="simple">http://www.aphidsonworldsplants.info</ext-link> [accessed April 2013]</source></mixed-citation></ref></ref-list></tp:taxon-treatment>
